# Supplementary material for: Filaggrin Genotype Determines Functional and Molecular Alterations in Skin of Patients with Atopic Dermatitis and Ichthyosis Vulgaris
Source: PLoS One. 2011 Dec 2;6(12):e28254. doi: 10.1371/journal.pone.0028254 (PMC3229525; doi:10.1371/journal.pone.0028254)
Supplement: Table S1 — Human Gene 1.0 ST array mRNA expression. P-values and fold change of each annotated gene are mean values of five subjects from each patient group (FLG+/+, FLG+/− and FLG−/−) compared to a five subjects from the healthy control group (using the March 2006: UCSC hg18, NCBI Build 36). (XLSX) [file pone.0028254.s001.xlsx]

## Sheet: Sheet2
Human Gene 1.0 ST array mRNA expression (March 2006: UCSC hg18, NCBI Build 36)
Gene Symbol	RefSeq	p-value(FLG +/+ vs. HC)	Fold-Change(FLG +/+ vs. HC)	p-value(FLG +/-vs. HC)	Fold-Change(FLG +/-vs. HC)	p-value(FLG -/- vs. HC)	Fold-Change(FLG -/- vs. HC)
PSMD8	NM_002812	9.04522e-09	-6.06258	2.34094e-09	-7.09579	1.3339e-09	-8.59165
SORBS1	NM_006434	2.71012e-09	-16.724	8.08367e-07	-6.96219	3.18918e-09	-19.2592
LARP1B	NM_018078	9.71034e-08	-4.85391	6.98278e-08	-5.02563	6.57888e-08	-5.58009
NOL10	NM_024894	1.63824e-05	-2.6013	5.7121e-07	-3.41918	7.0268e-09	-5.70543
YWHAZ	NM_003406	2.75132e-06	-3.62409	1.00404e-07	-5.06944	1.09457e-08	-7.29077
MAPKAPK5	NM_003668	6.5848e-06	-2.45189	1.18529e-06	-2.77031	3.41744e-09	-4.90111
GTF2I	NM_032999	4.15045e-07	-8.31299	7.29017e-08	-10.8199	1.30267e-07	-11.3641
RARS2	NM_020320	2.5017e-06	-3.82317	8.07161e-08	-5.49142	1.69492e-07	-5.58091
MRPL12	NM_002949	0.00342517	-1.88423	6.41143e-06	-3.21427	2.05483e-09	-8.41868
ACTR1A	NM_005736	1.00272e-07	-8.98981	3.33911e-07	-7.57435	1.80904e-07	-9.38517
NPEPL1	AB075854	0.800341	-1.04073	1.86505e-06	2.86323	2.59895e-08	4.44967
CAPN1	NM_005186	4.36359e-07	-8.88904	7.06106e-08	-11.8277	2.45472e-08	-16.5481
CC2D1A	NM_017721	2.40986e-07	-5.6765	3.64121e-08	-7.15665	8.53554e-08	-7.20208
C1orf216	AK294352	2.66904e-06	-2.20921	2.42812e-08	-2.9851	1.15372e-07	-2.85122
ITGA2	NM_002203	5.37293e-07	-6.51595	6.09496e-08	-8.76752	6.43166e-08	-9.92095
40796	NM_144710	7.35214e-07	-5.90741	4.00338e-08	-8.6858	1.20712e-07	-8.43478
FAM82A2	NM_018145	0.00187127	-1.54927	1.63222e-07	-2.64391	1.72587e-08	-3.30111
CDC14A	NM_003672	1.75349e-08	-6.33508	3.58628e-08	-5.83178	6.29978e-08	-6.06742
AP1G1	NM_001030007	5.50669e-05	-3.98561	2.24228e-06	-5.95846	3.29329e-08	-12.5346
CLCN2	NM_004366	3.39907e-06	-4.97087	7.52775e-07	-5.98591	2.71548e-08	-10.723
NEURL4	NM_032442	1.04255e-07	-6.80926	9.09302e-08	-6.9293	9.0447e-08	-7.7983
ZZEF1	NM_015113	8.2546e-08	-7.27704	7.47593e-07	-5.51697	2.14244e-06	-5.36077
MCM8	NM_032485	1.44774e-05	-9.54439	3.08978e-07	-20.0286	1.8695e-07	-26.8307
SLC30A9	NM_006345	0.000100212	-3.85903	1.0199e-07	-9.78468	4.59409e-07	-8.88411
NIPAL2	NM_024759	1.02074e-05	-6.87097	2.36449e-07	-12.6298	1.37008e-07	-16.2938
TMEM185A	NM_032508	1.30868e-06	-5.72068	4.14767e-08	-9.08538	2.57768e-06	-5.81513
MUC2	ENST00000441003	4.33423e-06	-4.89897	2.02476e-06	-5.37528	1.26423e-07	-8.71454
PLEKHA5	NM_019012	1.08929e-06	-6.6093	8.71991e-07	-6.812	3.46139e-07	-8.76571
LMO7	NM_005358	8.44262e-06	-7.3492	4.74518e-05	-5.64618	2.04306e-07	-15.9569
BZW1	NM_014670	6.82141e-05	-2.41737	0.000138847	-2.28745	2.14811e-08	-5.42256
SF3A3	NM_006802	4.79775e-07	-6.67336	2.82907e-06	-5.31692	4.5486e-07	-7.54391
CYCS	NM_018947	2.42864e-06	-6.21488	6.61975e-07	-7.43611	1.42064e-07	-10.6442
CCNB2	NM_004701	0.0409754	1.26612	3.31186e-05	1.7871	5.23821e-09	3.13201
SETD3	NM_032233	8.2239e-05	-1.25466	4.0371e-05	-1.2731	2.38118e-08	-1.55101
PRPF38A	NM_032864	2.81208e-05	-5.0954	0.000566412	-3.42148	3.1314e-08	-16.7889
DNAH9	NM_001372	5.10789e-05	-1.74882	2.20069e-06	-2.04987	5.15034e-06	-2.04274
CDC16	NM_003903	8.16571e-06	-4.65697	2.96755e-07	-7.08852	5.21096e-08	-10.3111
REEP4	NM_025232	0.000186016	-2.35179	7.81509e-05	-2.5258	1.68972e-08	-6.19599
UBE2E1	NM_003341	2.60148e-07	-1.96689	8.60334e-07	-1.86349	4.22903e-07	-2.00154
PAGE4	NM_007003	0.0433176	1.11682	6.5977e-07	1.44996	1.34397e-05	1.36962
GRK7	NM_139209	0.00072033	-1.23471	1.43082e-06	-1.43433	1.30916e-08	-1.68963
CELSR1	NM_014246	0.0421023	-1.34502	3.3468e-06	-2.41147	9.43916e-07	-2.7844
KPNA2	NM_002266	3.96169e-05	-3.05179	0.000117669	-2.75399	1.31853e-06	-4.68017
PRIC285	NM_001037335	0.000212814	-3.40906	4.55931e-08	-10.4213	1.12247e-06	-7.38123
YTHDC2	NM_022828	0.00155816	-1.99714	0.00200038	-1.95647	9.69878e-09	-6.78229
RAB8A	NM_005370	5.94206e-05	-2.94276	1.52036e-05	-3.35482	8.72779e-08	-6.45242
VANGL1	NM_138959	0.11671	1.11158	1.25667e-05	1.45648	9.26647e-07	1.62451
RUVBL1	NM_003707	1.83472e-05	-2.73727	0.000118451	-2.3558	1.38664e-08	-5.89308
UBA2	NM_005499	6.16945e-07	-6.92619	6.34835e-06	-5.10821	4.67326e-06	-5.8759
DDX6	NM_004397	0.0363338	-1.57815	0.00437486	-1.92517	2.82111e-08	-6.90749
SRPK1	NM_003137	0.000341899	-2.56927	0.000353059	-2.56143	3.30404e-07	-5.78997
ARAP3	NM_022481	0.000375873	-2.96102	6.69535e-07	-6.23959	1.22293e-07	-8.86133
TH	NM_199292	1.64553e-05	-2.78977	3.74074e-06	-3.16363	1.70034e-07	-4.57806
NPR1	NM_000906	0.201476	1.07804	0.000462896	1.27087	1.60663e-08	1.75351
TMCO1	NM_019026	9.24318e-07	-3.6597	3.40867e-07	-4.01949	2.48115e-06	-3.60009
BMPR1B	NM_001203	5.22826e-05	-3.46599	2.60847e-05	-3.73877	3.06937e-06	-5.23386
ZFYVE20	NM_022340	5.42083e-06	-6.49164	1.30392e-06	-7.99864	2.71612e-07	-11.7265
DDX60	NM_017631	0.0179855	-2.02319	1.76111e-05	-4.69843	4.01645e-08	-12.6487
TREH	NM_007180	0.950066	-1.00854	2.91143e-05	-2.07651	1.09149e-06	-2.71337
DNAJC1	NM_022365	0.000581244	-1.81778	1.669e-05	-2.28899	1.03126e-07	-3.56487
GNB2L1	NM_006098	9.16001e-07	-7.31523	1.08443e-05	-5.2261	1.62483e-07	-10.7906
CSF2RB	NM_000395	2.78601e-05	2.61543	3.47966e-05	2.56923	6.36725e-09	6.30158
MYBPC1	NM_002465	5.04814e-05	-3.6237	1.79155e-07	-7.1726	3.61608e-06	-5.41038
FGFR2	NM_000141	7.39946e-05	-2.43173	1.59886e-07	-4.12539	5.07223e-07	-4.01063
EFCAB5	NR_026738	1.14392e-06	-6.2634	8.74533e-08	-8.92962	5.76693e-07	-7.71209
ZDHHC7	NM_001145548	0.0240975	-1.34509	6.34513e-06	-2.10773	3.26011e-08	-3.13674
KRT23	NM_015515	0.00119065	-1.99786	9.59902e-05	-2.44401	6.3991e-07	-4.08305
GCM1	NM_003643	0.00298849	-1.60657	0.000152275	-1.92781	1.23156e-08	-4.06084
ESYT3	NM_031913	4.02181e-06	-11.9491	7.75808e-06	-10.5773	1.8178e-06	-16.2971
STK4	NM_006282	3.66433e-06	-6.26533	4.30685e-06	-6.12745	1.47018e-05	-5.73715
USP14	NM_005151	1.38676e-06	-3.21431	8.57517e-05	-2.31579	3.6632e-08	-4.8851
MST1	NM_020998	3.56783e-07	-2.27685	7.38415e-08	-2.49628	9.64482e-07	-2.25684
GDAP2	NM_017686	3.99962e-05	-5.23219	1.68716e-06	-8.34484	4.30155e-07	-11.9373
VPS13A	NM_033305	1.62803e-05	-6.16955	6.39599e-07	-10.179	2.54182e-06	-9.28207
INTU	NM_015693	0.0141995	-2.14421	0.000166421	-3.74265	5.5039e-08	-13.2122
COL16A1	NM_001856	4.8519e-06	2.41443	3.99662e-06	2.44619	4.59888e-07	3.03242
DAAM1	NM_014992	2.57119e-07	-8.15408	1.06288e-07	-9.27278	1.48472e-06	-7.15596
THADA	NM_022065	3.64439e-05	-5.09458	1.89858e-06	-7.7929	9.80703e-07	-9.81788
HMGCR	NM_000859	6.22934e-06	-6.97736	7.1243e-07	-9.76495	1.10095e-05	-7.17611
FBXL16	NM_153350	0.000266169	-1.90744	2.44265e-07	-3.09004	6.8866e-08	-3.67782
ACAD9	NM_014049	0.000872117	-4.21964	0.000212854	-5.28975	1.93707e-07	-21.4979
FAM35A	NM_019054	0.000119504	-3.00449	1.98221e-05	-3.61717	5.25782e-08	-8.10205
PTPN18	NM_014369	0.0128023	-1.38335	1.70812e-06	-2.23287	4.98421e-08	-2.96228
PCM1	NM_006197	0.0106483	-2.2557	1.3741e-06	-7.27581	1.98265e-07	-11.1298
C2orf3	NM_003203	7.81493e-05	-3.0614	9.20112e-07	-4.89818	1.22322e-06	-5.21354
EHD1	NM_006795	5.53185e-05	-1.39553	9.16197e-05	-1.37528	5.56002e-08	-1.80275
ITGAE	NM_002208	0.2578	1.33	0.081	1.58	0.0028	2.45
NDST3	ENST00000394488	0.950406	1.00581	4.59653e-05	1.61941	2.8444e-07	2.12154
RPLP2	NM_001004	0.000196866	-1.55711	7.76907e-06	-1.79425	5.93898e-08	-2.40052
SMAP1	NM_001044305	0.000106899	-2.3433	3.154e-05	-2.58	1.28235e-07	-4.53264
DPH5	NM_001077394	0.000622327	-2.57644	2.0719e-05	-3.66163	2.24784e-06	-5.13257
PDIA5	NM_006810	4.06953e-06	-2.17068	3.75458e-06	-2.18096	8.68095e-07	-2.51051
STAM	NM_003473	0.0176113	-2.06496	0.125032	-1.56467	3.70641e-08	-13.6645
CCDC108	NM_194302	5.10058e-06	-5.38105	3.91994e-06	-5.56703	1.65998e-07	-9.77133
CPSF3L	NM_017871	5.36169e-05	-5.49874	5.30472e-05	-5.50748	4.51761e-07	-13.6081
STK38	NM_007271	1.0456e-06	-3.12766	1.84562e-05	-2.50059	2.24478e-07	-3.84289
RNF123	NM_022064	6.24626e-06	-7.42612	2.48396e-05	-6.02271	3.90441e-06	-9.06328
P4HTM	NM_177938	0.000363563	-2.25005	7.43455e-07	-3.86957	1.77281e-07	-4.87626
EFCAB6	NM_022785	0.236958	1.28712	0.133901	1.38214	1.05837e-07	6.10185
CCDC72	NM_015933	0.000101813	-1.83597	1.23717e-06	-2.3753	1.24733e-06	-2.50193
EPHX2	NM_001979	6.13878e-06	-7.18237	2.2625e-06	-8.37784	2.73911e-07	-13.7129
IPO4	NM_024658	0.000896534	-3.21036	1.67749e-05	-5.43885	9.9605e-08	-13.5536
ADAM10	NM_001110	5.99253e-05	1.58792	7.81487e-07	1.91339	4.03194e-08	2.3183
MAP3K7	NM_003188	6.34592e-05	-3.77817	3.29305e-06	-5.41085	5.63906e-06	-5.58048
TERF2IP	NM_018975	1.39457e-05	-2.85708	1.79623e-06	-3.41387	1.60329e-05	-3.00725
F11R	NM_016946	0.00036641	-3.32337	5.22539e-05	-4.22651	7.43596e-08	-12.0392
GSTA4	NM_001512	3.57417e-06	-6.95406	1.45084e-05	-5.69312	2.10366e-06	-8.49606
LYPD6B	NM_177964	8.83117e-05	-2.99628	0.000244193	-2.71125	6.21931e-07	-5.5735
VASP	NM_003370	7.16444e-06	-2.96342	0.00251142	-1.85692	3.6442e-07	-4.18575
TMEM183A	NM_138391	1.54429e-05	-4.70923	1.37521e-05	-4.7782	8.29181e-07	-7.75968
L1CAM	NM_000425	0.0126903	-1.74113	4.01594e-05	-2.91448	4.64624e-07	-4.9277
STEAP1	NM_012449	0.000428485	-3.96938	9.89718e-07	-9.89744	8.77791e-07	-11.6138
TOM1L1	NM_005486	3.37729e-06	-2.92369	2.15506e-05	-2.52872	5.06405e-07	-3.68758
FAM55A	NM_152315	6.067e-05	-1.61089	0.000127385	-1.56191	1.19686e-08	-2.55479
SP100	NM_001080391	0.00012235	1.69953	0.000197073	1.66038	6.83611e-07	2.33904
GCK	NM_000162	2.57789e-05	-2.04253	2.07613e-05	-2.06904	2.63126e-08	-3.46269
ADORA2A	NM_000675	0.0455364	1.18363	0.0169828	1.22888	4.94023e-08	2.06418
PCNX	NM_014982	3.08906e-06	-5.41447	2.80916e-06	-5.47983	8.79924e-07	-7.12094
PPP1CC	NM_002710	1.58786e-05	-1.73573	5.27126e-06	-1.82463	6.79676e-06	-1.86918
SLC9A7	NM_032591	9.68849e-07	-1.94142	0.000168698	-1.54778	0.121539	1.17465
RGPD1	NM_001024457	1.74004e-05	-2.12805	3.68436e-06	-2.34575	4.10245e-07	-2.88423
CREB1	NM_004379	5.27715e-06	-5.84483	3.5361e-05	-4.55027	4.12479e-07	-9.51878
SLTM	NM_024755	0.000163669	-4.9289	4.49008e-05	-6.00399	7.31168e-07	-13.6512
KIF1B	NM_015074	0.00596906	-2.5486	1.51356e-05	-5.69826	2.49045e-07	-12.1519
CNKSR3	NM_173515	3.68885e-05	-1.76575	2.56449e-06	-2.01783	4.13866e-06	-2.05115
CLOCK	NM_004898	0.00270669	-1.73253	0.000166916	-2.1059	7.90452e-08	-4.14834
OS9	NM_006812	9.48415e-05	-2.12315	1.42881e-05	-2.42225	2.97654e-07	-3.48525
RDH11	NM_016026	0.051004	-1.62561	0.0398424	-1.6732	2.36363e-07	-6.9158
SH3TC2	NM_024577	0.000122658	-6.73886	3.94574e-06	-12.6446	2.16798e-05	-10.5204
COL18A1	NM_030582	0.0125283	-2.09842	1.45494e-05	-4.72087	7.23114e-08	-11.1552
TOMM34	NM_006809	5.73877e-05	-3.38117	1.34205e-05	-3.95789	6.35543e-07	-6.25103
PUS10	NM_144709	1.37233e-07	-3.86004	0.000927204	-1.9202	0.00250011	-1.8498
PPP2R3B	AB209137	0.891735	1.00598	0.000362463	1.20581	2.12089e-07	1.43495
TMEM45A	NM_018004	0.00148102	-1.56781	0.00104252	-1.59731	4.01014e-07	-2.63452
MAP4	NM_002375	4.01934e-06	-4.14599	1.01346e-05	-3.75884	2.51824e-06	-4.76876
DDHD1	NM_030637	0.000687581	-2.562	0.0141356	-1.87387	2.11985e-07	-6.96767
RPL5	NM_000969	9.40512e-06	-3.64351	2.65225e-05	-3.28341	2.78729e-07	-5.88808
RHOT2	NM_138769	0.000555589	-3.22474	1.81229e-06	-6.78624	1.03435e-07	-11.9177
CHTF18	NM_022092	0.363048	-1.27104	3.9915e-05	-3.92222	3.43179e-07	-8.00201
PLCG2	NM_002661	0.00083415	1.66521	0.000720575	1.679	7.94248e-08	3.15072
ZFYVE28	NM_001172659	0.0647423	-1.57363	9.53785e-06	-3.97829	1.02165e-07	-7.5998
ARHGEF3	NM_001128615	0.000278765	-2.62832	2.38064e-05	-3.34091	1.481e-06	-4.8803
PKP1	NM_001005337	0.000141995	-1.68631	0.000114718	-1.70402	8.03578e-08	-2.67
SOS2	NM_006939	7.54799e-05	-3.24661	2.77023e-06	-4.65863	6.43906e-06	-4.62304
MACF1	NM_033044	2.75881e-05	-2.58762	0.000154461	-2.2621	5.85127e-08	-4.84959
OGT	NM_181672	2.20228e-06	-9.63249	3.61036e-05	-6.15554	9.32401e-07	-12.894
SMPD1	NM_000543	0.00040769	-2.32211	0.000946835	-2.15924	5.87297e-06	-3.65381
MID1	NM_000381	0.000142025	-2.64923	1.08275e-05	-3.36969	1.3967e-05	-3.53457
TRIB3	NM_021158	0.000769138	-1.61924	4.57663e-07	-2.46036	3.70706e-06	-2.27294
AFM	NM_001133	2.4015e-05	-2.41896	2.8308e-07	-3.42272	1.62999e-06	-3.16969
MRPS18A	NM_018135	0.00335865	-1.56429	5.24911e-05	-1.99889	5.96226e-06	-2.40436
CDK13	NM_003718	0.519997	-1.07828	0.0117037	-1.378	1.30192e-07	-2.69719
ROCK2	NM_004850	0.000267735	1.35504	8.72508e-07	1.62603	1.88157e-06	1.62881
IPO5	NM_002271	0.000774032	-2.86737	2.94681e-06	-5.59854	9.53006e-06	-5.31203
VAPB	NM_004738	2.65717e-05	-4.89373	7.72701e-07	-8.00593	3.0017e-07	-10.5533
EIF2C3	NM_024852	2.28286e-05	-3.03229	1.29885e-05	-3.19428	2.29576e-06	-4.08356
RAB27A	NM_183235	0.00120634	1.36046	0.00031858	1.42628	0.000594595	1.42347
EPB41	NM_001166005	9.48005e-05	-4.63646	8.41322e-06	-6.55187	7.60604e-06	-7.45985
NAA15	NM_057175	0.0015619	-3.2737	0.00793929	-2.5953	1.50273e-07	-15.6212
MYCBP2	NM_015057	0.272293	-1.19153	0.314564	1.17364	1.75309e-06	-3.05264
JAK1	NM_002227	0.000520511	-3.2209	5.04907e-05	-4.30586	4.10377e-07	-9.38706
ATG4B	NM_013325	5.86507e-06	-3.11033	5.07369e-05	-2.59033	8.70628e-07	-3.9967
CCDC90A	NM_001031713	0.000854974	-2.05506	0.000121839	-2.4027	8.65591e-07	-3.97775
IRF8	NM_002163	0.00245744	1.77807	0.000243887	2.10169	1.38708e-07	4.12758
IQGAP3	NM_178229	0.00403293	2.13868	0.000247478	2.84436	9.41388e-07	5.75958
PRDM10	NM_020228	0.00287211	-1.93613	1.46874e-06	-3.77517	1.4514e-06	-4.09694
DNAH8	NM_001371	0.0167752	1.38455	0.00842274	1.4401	2.55677e-07	2.7822
SP140	NM_007237	0.00440407	-2.72747	2.61251e-06	-7.74943	2.15007e-06	-9.05484
SUV420H2	NM_032701	2.78457e-06	-1.6924	6.38393e-06	-1.63902	6.02797e-07	-1.86487
DCLK1	NM_004734	3.72688e-05	4.77483	1.27749e-05	5.51584	8.26557e-07	9.24732
FAM36A	NM_198076	0.00468445	-1.42434	3.01601e-05	-1.82316	9.98526e-08	-2.63815
AFF1	NM_001166693	3.34756e-05	-4.84407	1.1712e-05	-5.58235	7.76912e-06	-6.57878
MANSC1	NM_018050	0.00011216	-2.5696	0.000208008	-2.43618	3.14262e-07	-4.87086
STXBP5	BC043645	0.000230209	2.10415	0.00120131	1.86795	3.78154e-06	3.05715
NELL1	NM_006157	8.42759e-06	-1.63164	3.02722e-07	-1.86633	1.97914e-07	-1.97636
CAPN11	NM_007058	0.000319279	2.22555	4.65357e-05	2.60243	1.50915e-07	4.75617
DNAI1	NM_012144	0.0604278	-1.16639	3.28432e-06	-1.64815	2.9573e-07	-1.87658
DAGLA	NM_006133	0.0104214	-2.50085	1.2646e-05	-6.57547	3.39987e-05	-6.30688
RAB10	NM_016131	0.000101005	-3.32791	3.34696e-05	-3.76085	9.27772e-07	-6.37459
MCM3	NM_002388	0.0835625	-1.46738	0.000147627	-2.69657	3.36381e-06	-4.22399
APTX	NM_175073	4.80726e-06	-7.04704	5.06259e-06	-6.99304	8.5445e-06	-7.25053
MCL1	NM_021960	2.88117e-06	-6.28886	4.71037e-05	-4.35368	8.48744e-06	-6.02537
HEATR6	AF349752	0.0643772	1.15412	0.161905	1.11208	9.6809e-08	1.90125
ST14	NM_021978	0.0039006	-2.43868	0.00307729	-2.50924	1.14409e-07	-10.6204
SFT2D2	NM_199344	0.000118491	-2.4668	0.000129704	-2.4483	1.80758e-06	-3.83928
ARPC5L	ENST00000353214	3.62363e-06	-2.33697	2.79841e-06	-2.37601	8.82469e-08	-3.21747
DENND4B	NM_014856	2.12612e-05	1.60891	3.42851e-06	1.73104	5.34227e-07	1.94587
GPR115	NM_153838	0.000103623	-3.57009	0.000934538	-2.77347	8.60482e-07	-7.21147
CHD1	NM_001270	1.12927e-06	-5.23703	2.12278e-05	-3.75447	8.60589e-07	-5.99288
TNIP2	NM_024309	0.385363	1.06086	0.000252162	1.34767	9.65982e-07	1.64832
IL27RA	NM_004843	0.0529944	1.26329	5.68354e-05	1.79209	1.03121e-07	2.69872
ARG2	NM_001172	0.000170311	-1.44366	0.000533778	-1.38761	1.51347e-06	-1.77415
FAM48A	NM_001014286	0.00044651	1.32021	9.9076e-06	1.47755	5.52228e-08	1.82008
PLB1	NM_153021	0.000127817	-3.89753	6.56035e-07	-7.91884	4.82894e-07	-9.41509
DHX15	NM_001358	8.20047e-06	-7.66277	0.000118168	-5.08017	1.84814e-05	-7.57029
TFAP2A	NM_003220	0.00054043	-3.15384	4.16296e-05	-4.3213	2.91891e-07	-9.58453
WDR59	NM_030581	1.72251e-05	-5.75795	2.34222e-06	-7.71015	1.73787e-05	-6.39446
PIK3C2A	NM_002645	2.70278e-05	-8.08511	1.36969e-05	-9.11157	1.8686e-05	-9.82942
DIS3L	NM_133375	2.8862e-06	2.61625	1.43133e-05	2.3391	2.15395e-07	3.40809
CHMP2B	NM_014043	0.272736	-1.1146	0.0772105	-1.19657	2.14706e-07	-2.22889
PYGM	NM_005609	1.99761e-06	-2.79682	0.00186534	-1.73704	2.05886e-06	-2.96969
RPL10A	NM_007104	4.20274e-05	-8.12963	6.30642e-06	-11.5228	7.01651e-06	-13.0827
POLR1C	NM_203290	0.0280211	-1.45679	0.000565065	-1.9228	7.40762e-07	-3.35856
LRBA	NM_006726	0.000934129	-1.54769	0.000705563	-1.56905	3.84616e-07	-2.44711
ACIN1	NM_014977	0.664513	1.03278	0.0425356	1.17256	1.88037e-07	1.85242
WWC3	NM_015691	0.000889097	-1.60887	7.38284e-05	-1.83723	6.54076e-07	-2.54414
KMO	NM_003679	0.0140579	1.43762	0.00131033	1.65758	1.04945e-06	2.7263
GBP5	NM_052942	0.781589	1.02995	0.00523422	1.39218	1.9908e-07	2.41106
SNX15	NM_013306	7.70034e-05	-2.63632	7.84457e-06	-3.22933	2.49703e-07	-4.93676
TRA@	BC110354	0.694769	1.08292	0.969027	1.0079	4.61521e-07	4.87011
BPHL	NM_004332	2.37791e-05	-2.14051	2.7008e-06	-2.46504	1.73555e-06	-2.68742
C11orf16	NM_020643	0.889006	-1.00774	0.000702413	1.24615	2.85223e-06	1.46019
VPS53	NM_001128159	5.95725e-07	-1.7903	0.000909075	-1.3658	2.48484e-05	-1.59293
ACSBG1	NM_015162	4.96203e-06	-1.96387	1.27793e-07	-2.39958	2.10362e-06	-2.14544
CHST13	NM_152889	0.039064	-1.77794	0.000281762	-3.16593	4.32017e-07	-7.88592
KLHDC4	NM_017566	5.80293e-05	-2.07015	0.000425118	-1.82688	2.15426e-06	-2.72845
UBE2K	AK291454	0.000820225	-1.36847	0.000236996	-1.42866	1.65916e-07	-1.95598
INADL	NM_176877	0.0206208	-2.21843	7.23261e-06	-6.85935	1.26033e-05	-7.06391
WDFY4	NM_020945	0.306145	1.08595	0.529095	1.05155	8.61014e-07	1.81155
GOLIM4	NM_014498	0.00824569	1.30404	2.46042e-07	2.01729	2.09744e-05	1.70781
ASH1L	NM_018489	0.000114416	1.47104	3.86147e-05	1.52948	8.56094e-06	1.66475
MDN1	NM_014611	0.000561559	-4.00775	1.14801e-05	-7.20751	4.30702e-07	-14.4429
SEMA3G	NM_020163	0.106607	1.19331	0.566781	1.06271	1.95578e-05	1.86598
PTTG1IP	NM_004339	2.61921e-05	-3.48335	1.96653e-05	-3.58904	0.00109265	-2.52143
MAST3	NM_015016	0.701143	1.06714	0.00905525	-1.62367	2.50137e-06	-3.22168
CSE1L	NM_001316	0.0120884	-3.5052	0.00105881	-5.72327	3.00534e-07	-39.9396
ANAPC1	NM_022662	0.263115	-1.42012	0.60467	-1.17364	6.02816e-07	-10.6281
VAMP4	NM_003762	0.0503152	-1.73252	0.00251789	-2.49586	4.39101e-07	-8.07937
MIPOL1	NM_138731	6.7347e-06	-4.48986	1.07982e-06	-5.58855	1.01249e-06	-6.25588
PRPSAP2	NM_002767	0.0222427	-1.8982	0.00844306	-2.13073	4.06031e-07	-7.82072
WDR17	NM_170710	0.00486664	1.61893	0.00104458	1.79386	2.90241e-07	3.44257
ZMPSTE24	NM_005857	8.4385e-06	-3.0022	2.31823e-06	-3.36243	0.000470482	-2.25893
UBAP2L	NM_014847	0.00039163	-3.70916	2.05365e-05	-5.55054	3.52247e-07	-11.7338
UBE2J1	NM_016021	0.0805732	1.10764	6.12752e-05	1.32765	1.1947e-07	1.61729
KCP	NM_001135914	5.67398e-05	-2.96401	2.87867e-06	-3.97661	1.79779e-06	-4.55341
TYK2	NM_003331	0.132979	1.14363	0.0149666	1.257	1.14022e-05	1.70563
FBXW11	NM_033645	0.0940705	-1.27894	7.64441e-05	-2.01462	9.79872e-06	-2.41645
MAPKSP1	NM_021970	0.00516954	-1.95997	0.000172287	-2.69618	3.18277e-06	-4.33972
GAS2L1	NM_006478	0.000185862	-3.88042	5.15214e-05	-4.59041	9.78152e-07	-9.05208
SSBP3	NM_145716	0.353359	1.17986	1.27596e-05	2.75782	6.31326e-07	3.84446
SOX6	NM_017508	4.22286e-05	-1.92147	5.56104e-06	-2.15873	1.76074e-05	-2.10688
XAGE1A	NM_001097592	0.859868	-1.01359	0.152577	1.11895	4.16771e-06	1.66396
UBE3B	NM_130466	9.36295e-05	-4.77736	7.55828e-05	-4.92486	1.02974e-06	-10.7514
ACTA1	NM_001100	0.892469	-1.01404	0.118631	1.18101	1.98423e-06	-2.06745
LAIR1	NM_002287	0.00116757	2.08568	7.70602e-05	2.62735	3.95066e-07	4.67337
DGCR8	NM_022720	0.511457	-1.12191	0.000771503	-1.98798	8.69428e-07	-3.67619
MAPK8IP3	NM_015133	0.000272498	-3.02929	1.16706e-05	-4.31709	6.43921e-06	-5.08009
SAMD1	NM_138352	0.0629621	1.22992	0.00133009	1.48261	1.26321e-07	2.47463
FARSB	NM_005687	0.021769	-1.56918	0.00697024	-1.72503	1.91385e-07	-4.55386
AKAP10	NM_007202	6.5599e-05	-1.96084	1.02047e-06	-2.54604	2.58409e-06	-2.52552
SCLT1	NM_144643	7.75965e-07	-6.4161	3.39837e-05	-4.01631	6.04668e-06	-5.44561
COL4A6	NM_001847	0.000457076	1.40095	0.00154976	1.34243	1.48557e-07	1.97865
ZNF621	NM_198484	3.8881e-06	-2.263	9.98399e-07	-2.46528	5.46773e-07	-2.71451
BRD7	NM_001173984	2.45582e-05	-3.08956	4.78376e-07	-4.56421	1.26992e-05	-3.53409
SEC24B	NM_006323	0.000268556	-1.65206	7.29384e-06	-1.98662	3.8885e-06	-2.14683
SCML2	NM_006089	0.0207633	1.21097	0.0694497	1.15726	9.54499e-08	1.95186
HMCN1	NM_031935	3.62962e-05	2.92844	5.57237e-06	3.48885	1.40232e-07	5.6038
SMARCAD1	NM_001128429	0.000133983	-4.45745	4.08204e-05	-5.2684	9.07343e-06	-7.34133
TBX5	NM_000192	0.414126	-1.09622	0.0102102	1.36855	6.37632e-06	2.05269
SHC1	NM_003029	0.00769237	1.30545	0.0868585	1.17526	0.00332438	1.37478
PTPRG	NM_002841	0.443245	1.19535	0.170927	1.38303	2.50608e-07	6.56374
TSEN34	NM_024075	0.00144722	1.57211	4.92999e-05	1.8851	6.13749e-07	2.56912
GOT1	NM_002079	7.3926e-06	-3.43093	0.00134502	-2.13747	1.58267e-05	-3.42474
CTRB1	NM_001906	0.0971446	-1.11699	0.00793664	1.20691	0.0025017	1.26376
GSX1	NM_145657	0.0221107	-1.16264	3.40636e-05	-1.38473	2.96689e-06	-1.52021
CENPI	NM_006733	0.0232798	-1.4993	0.000465528	-1.99842	0.00280798	-1.81686
C11orf31	NM_170746	0.000114206	-2.39701	4.60696e-05	-2.58009	2.48277e-06	-3.55437
CPSF3	NM_016207	0.0383558	-1.47765	0.00329818	-1.80269	9.23186e-07	-3.7547
MAP7D1	NM_018067	0.683266	1.06348	0.526366	-1.10062	6.30724e-07	-3.16034
RFK	NM_018339	0.000350212	-2.63481	3.88901e-05	-3.27806	1.60017e-07	-6.6771
PTPRZ1	NM_002851	1.8482e-06	-5.97076	1.38366e-06	-6.20197	0.000171783	-3.68854
MYT1L	NM_015025	7.56346e-05	-1.83857	8.6607e-05	-1.8251	1.15819e-07	-2.87104
TFG	NM_006070	0.00155146	-3.03154	0.000108861	-4.30698	3.37997e-06	-7.8543
COG3	NM_031431	1.04835e-05	-5.57449	6.56469e-05	-4.36807	7.02092e-05	-4.73261
PSMD11	NM_002815	0.00177923	-2.79852	0.00243907	-2.69058	3.95209e-07	-9.66323
RHEB	NM_005614	3.72772e-05	-4.24475	0.000148808	-3.5881	6.13123e-07	-8.17216
PPP3CA	NM_000944	0.00941976	-1.74519	0.00232383	-1.96874	2.72257e-07	-4.86983
HECTD1	NM_015382	0.00032267	-2.32437	1.26897e-05	-3.07837	0.000275366	-2.48148
DRAM1	NM_018370	0.000262958	2.51451	5.54399e-05	2.90089	1.49585e-05	3.52811
PLEKHA7	NM_175058	0.000950657	-5.14288	1.29318e-05	-11.5204	1.60199e-06	-20.884
CASC5	NM_170589	3.96345e-05	2.12573	0.00102008	1.73305	0.000214986	1.98593
ATAD5	NM_024857	0.0164152	-1.4898	0.367942	-1.1499	7.93047e-07	-3.17216
RN28S1	NR_003287	0.00812208	-1.19232	0.000109862	-1.33507	2.75977e-07	-1.62939
ADCY3	NM_004036	0.0215149	1.29901	0.00135338	1.47951	5.39353e-06	1.99651
PTPRM	NM_001105244	0.000192631	-3.14188	1.207e-06	-5.65952	2.85638e-05	-4.221
CHAC1	NM_024111	0.000146018	-2.09865	0.000370159	-1.96793	7.54587e-06	-2.74894
HGFAC	NM_001528	0.000960226	1.42955	3.25921e-05	1.64035	5.26295e-07	2.05168
DUOXA2	NM_207581	0.00211546	1.32985	0.000148206	1.46041	4.69549e-07	1.88546
DNAJC7	NR_029431	2.63484e-05	-3.10485	3.8184e-05	-2.99844	1.48225e-06	-4.48803
STARD3	NM_006804	3.30015e-05	1.93869	6.48077e-06	2.12737	5.03027e-07	2.62572
JAKMIP1	NM_001099433	9.74876e-06	-2.5383	1.15646e-05	-2.50673	3.01102e-07	-3.57569
SLC35B1	NM_005827	5.0846e-06	-2.33781	5.96532e-06	-2.31377	9.84528e-06	-2.35304
DSC3	NM_001941	4.12658e-05	-2.28436	1.15684e-05	-2.50286	1.17365e-05	-2.64314
CHRNA4	NM_000744	0.000254819	1.1754	0.00345781	1.12786	0.000146928	1.19807
SELL	NR_029467	0.0026701	1.77202	0.000118863	2.2231	1.67532e-07	4.08086
PTPLAD2	NM_001010915	0.000397616	-4.14525	3.05792e-05	-6.05901	1.80992e-06	-10.8319
ATIC	NM_004044	0.000781465	-1.86064	0.000715071	-1.87193	7.29265e-06	-2.73529
BFAR	NM_016561	1.81106e-05	-3.17503	2.1441e-05	-3.12505	1.74137e-06	-4.33696
GOLT1B	NM_016072	0.000178224	-2.07575	0.000718219	-1.88501	1.71428e-06	-3.11105
NOS3	NM_000603	0.0145979	-1.97419	1.5782e-05	-4.27221	8.26484e-07	-6.84813
EFHA2	NM_181723	0.00725683	1.22706	0.00438339	1.24607	6.03153e-07	1.69704
SPPL2B	NM_152988	0.000109731	2.00487	0.112744	1.26895	4.46749e-06	2.61701
IARS2	NM_018060	1.75446e-06	-3.47171	0.000126486	-2.40801	0.000123333	-2.54541
ZNF615	NM_198480	1.77241e-06	-5.1302	0.000198753	-3.0256	7.50216e-06	-4.73894
ZNF616	NM_178523	0.0012452	1.65032	4.9448e-05	1.99297	1.52766e-07	3.0938
SLFN5	NM_144975	6.5417e-06	2.77014	1.23682e-05	2.6358	9.55527e-07	3.47738
COL12A1	NM_004370	5.16106e-05	2.23663	4.08585e-06	2.6858	2.12698e-05	2.50986
ABCB6	NM_005689	0.00664293	-2.23521	6.98614e-06	-5.0306	1.87e-06	-6.63385
SERINC3	NM_006811	0.000446406	-2.61049	3.89471e-05	-3.33776	5.65588e-06	-4.45488
MCOLN2	NM_153259	0.0773862	1.42733	0.128654	1.35354	1.74125e-07	5.01676
ESYT2	NM_020728	0.0393144	1.25667	0.00025992	1.58702	3.43619e-06	2.02822
NCKAP1	NM_013436	3.60839e-05	-6.58691	0.0212201	-2.42022	2.42719e-06	-11.8717
SIL1	NM_001037633	0.000545723	-2.48549	1.42498e-05	-3.55852	1.76423e-05	-3.75571
MELK	NM_014791	0.00143176	1.36346	2.06426e-06	1.74736	3.32598e-07	1.96175
NUP205	NM_015135	3.44292e-05	1.46454	0.00014511	1.39894	1.72938e-06	1.66754
GLYR1	NM_032569	0.00031628	-2.81672	0.000122517	-3.10956	1.0768e-06	-5.81368
DAAM2	NM_015345	1.44424e-05	2.98128	5.28468e-06	3.26083	3.17184e-07	4.64699
ANKMY2	NM_020319	0.000154795	1.87138	0.000242009	1.82278	8.3308e-07	2.75143
CRTC1	NM_001098482	0.0106801	-1.65812	0.000183951	-2.28532	2.13972e-06	-3.55223
GBP2	NM_004120	0.000226099	-2.72329	7.12605e-07	-4.95006	0.00535082	-2.08845
AFG3L1	NR_003226	0.00051584	-2.91928	0.00106563	-2.69064	1.38421e-06	-6.55611
C2orf86	NM_001042692	0.000160062	2.36421	0.00996668	1.69103	3.85799e-05	2.82008
NUP93	NM_014669	0.00290332	-3.85704	0.00218559	-4.05275	4.68284e-07	-22.7912
REEP3	NM_001001330	0.000683281	-1.48954	0.00212175	-1.4185	1.64561e-06	-2.03738
RAB11FIP4	NM_032932	0.00350891	-1.66715	8.78858e-05	-2.13883	2.45087e-07	-3.55662
KRT37	NM_003770	7.87118e-05	-2.25309	1.1782e-06	-3.10817	4.22892e-06	-2.9883
C5orf46	NM_206966	8.85183e-05	-3.06332	0.00294066	-2.16148	1.53483e-05	-3.96936
PTCH1	NM_001083603	0.022989	1.19361	4.1559e-05	1.46034	4.96571e-05	1.48516
WRN	NM_000553	7.67007e-06	-2.76427	3.87599e-06	-2.9194	5.59718e-05	-2.49851
DUSP22	NM_020185	0.00302691	1.42077	0.000198013	1.60805	3.62253e-07	2.29896
NBPF15	NM_173638	1.53781e-05	-4.32605	2.30526e-05	-4.12473	3.73202e-06	-5.66724
SLC4A2	NM_003040	4.64264e-05	-3.66378	0.00013067	-3.2662	1.29024e-06	-6.19431
TPCN1	NM_001143819	0.0001528	-2.78526	1.9661e-06	-4.32483	6.31705e-06	-4.14858
DHRS1	NM_001136050	6.11318e-06	-7.28568	8.99589e-06	-6.86977	6.9485e-06	-8.04966
ITGAL	NM_002209	0.853414	1.02136	0.00214882	1.49234	3.29437e-06	2.17166
GPR113	NM_001145168	8.26566e-05	-1.85382	4.69209e-06	-2.1848	4.81421e-06	-2.28716
BBS5	NM_152384	0.488103	1.0965	0.00240819	-1.5773	1.72414e-06	-2.55813
TMEM26	NM_178505	0.000155876	1.27408	6.37596e-05	1.30055	3.04631e-07	1.52182
TMEM188	AK301610	8.64546e-05	-2.16515	6.77924e-06	-2.59787	2.72092e-07	-3.59008
PIGT	NM_015937	0.00012629	-2.73157	0.000288475	-2.53029	6.84716e-06	-3.9063
GON4L	NM_001037533	7.16038e-05	1.68102	3.32915e-05	1.742	5.85051e-07	2.22878
CBX1	NM_001127228	3.92331e-05	-1.86093	2.84893e-06	-2.14875	1.67966e-05	-2.02776
RGL1	NM_015149	0.00022298	-3.51339	0.000101551	-3.86927	1.09338e-05	-5.66069
ATP13A4	NM_032279	0.000184936	-2.55652	0.00122856	-2.15962	1.80974e-06	-4.29773
C22orf42	NM_001010859	0.000108137	3.06199	1.47882e-06	4.86338	0.000166588	3.1271
C16orf70	NM_025187	0.00198109	-3.02873	4.62626e-05	-5.06069	5.5579e-06	-7.71017
TAF15	NM_139215	0.00028777	-5.56675	4.41598e-05	-7.69492	4.68381e-06	-13.3806
SGTA	NM_003021	0.00255082	-1.72778	0.000148869	-2.10312	1.70846e-06	-3.11456
MAP7	NM_003980	0.0266911	-1.56654	0.101392	-1.37948	3.67194e-07	-4.49574
TAOK3	NM_016281	3.78901e-05	-5.52641	5.33024e-05	-5.25935	5.26861e-06	-8.37766
COPG	NM_016128	5.04086e-06	-8.27947	0.000175906	-4.78476	1.15336e-05	-8.18262
TMEM49	NM_030938	0.0462224	-2.03934	0.0219074	-2.30293	4.101e-07	-14.4032
CXADR	NM_001338	0.0164785	-1.81323	0.000309569	-2.70437	1.50361e-06	-5.19293
IQCE	NM_152558	0.00573994	-1.61877	1.23822e-06	-2.93739	0.000705864	-1.93976
CD14	NM_000591	0.055197	1.30955	0.000112236	1.89603	8.72739e-06	2.32109
BNIPL	NM_138278	0.129713	-1.30809	0.00682548	-1.67274	7.42053e-07	-3.66402
ADSSL1	NM_152328	0.00617921	-1.52885	3.75031e-05	-2.08784	2.44437e-07	-3.12812
KIF19	NM_153209	4.44541e-05	-2.18853	5.24706e-07	-3.00794	8.20262e-06	-2.59616
NCKAP5	NM_207363	1.69898e-05	-4.27117	4.10544e-06	-5.06655	6.08618e-06	-5.31294
C19orf33	NM_033520	8.40331e-06	-2.39653	2.78527e-05	-2.2108	3.80592e-07	-3.19885
ERN1	NM_001433	9.70063e-05	-4.62317	0.0239472	-2.14914	7.96009e-07	-10.7597
NISCH	NM_007184	2.20154e-05	-4.75336	7.81376e-06	-5.43983	9.36314e-06	-5.87801
RPS25	NM_001028	0.0050704	-1.64983	0.000103307	-2.16373	2.1486e-06	-3.06882
MEGF10	NM_032446	0.000381009	-4.00264	4.0827e-06	-7.79495	1.1465e-05	-7.46744
DSP	NM_004415	0.000385093	-2.53976	1.30429e-05	-3.5332	3.88743e-06	-4.3524
IL26	NM_018402	0.0124791	1.19191	0.000287019	1.32563	2.55153e-06	1.56147
AMZ2	NM_016627	1.37789e-05	-2.65295	0.000154814	-2.20613	6.78775e-06	-2.98696
SHMT1	NM_004169	2.4832e-05	-2.8684	3.19815e-06	-3.44874	6.51412e-06	-3.46943
PRR5	NM_001017528	0.00364885	-1.72994	3.82896e-06	-2.8851	6.565e-07	-3.58801
ALG9	NM_024740	0.0173434	-1.81706	0.000430795	-2.64934	1.21509e-06	-5.44215
RARS	NM_002887	0.000594803	-2.29234	6.67557e-05	-2.78659	8.0075e-07	-4.65146
TEP1	NM_007110	0.0814647	1.24524	0.0037521	1.48227	6.36276e-07	2.51658
DDOST	NM_005216	0.0111288	-3.93614	9.65915e-05	-10.9564	4.35584e-06	-26.5472
SEMA4A	NM_022367	0.000145835	-7.11058	0.000209519	-6.65317	5.86217e-06	-15.3068
FOXRED1	NM_017547	0.0756176	-1.61573	6.76902e-05	-3.65044	2.22013e-06	-6.08968
DPM1	NM_003859	0.000365086	-2.34869	0.0029434	-1.96021	2.09788e-05	-3.23381
MICAL2	NM_014632	0.00174802	-4.4034	0.000501503	-5.50273	1.43021e-06	-19.6316
SWAP70	NM_015055	0.00052237	-2.66558	7.90016e-05	-3.24418	1.93667e-06	-5.37369
TUSC3	NM_006765	0.000257682	-2.64986	0.000224418	-2.68522	0.000194774	-2.89249
TTN	NM_133378	0.000213795	3.95513	1.08654e-05	5.94203	2.09253e-06	8.52511
CA5A	NM_001739	0.00025505	-1.75096	2.00996e-05	-2.01951	7.43522e-06	-2.24135
HERC4	NM_022079	3.51273e-05	-9.23993	0.000272673	-6.3241	5.44896e-05	-9.68936
TIPRL	NM_152902	0.00202493	-2.26074	0.00753194	-1.9785	9.0094e-07	-5.60713
LPCAT1	NM_024830	2.63376e-05	2.04769	1.6797e-05	2.10374	5.26678e-07	2.77946
GTF3C1	NM_001520	3.29701e-05	-4.77701	3.1878e-05	-4.79831	2.31645e-05	-5.51971
PGC	NM_002630	0.0122632	1.34592	0.00287969	1.44339	1.2386e-06	2.20923
SNX32	NM_152760	0.0522526	-1.32714	0.00832953	-1.49542	1.95669e-07	-3.15104
C6orf81	BC033033	0.147109	1.21754	0.0520299	-1.30987	1.50253e-05	-2.21543
DISC1	NM_001164537	0.000245321	1.71689	2.37514e-05	1.94719	7.20833e-07	2.51387
PLCB2	NM_004573	0.00399479	2.34806	0.001414	2.64583	4.40412e-07	7.93373
DST	NM_015548	0.00161004	1.46407	0.000264479	1.58944	3.2781e-05	1.81161
HSPA4L	NM_014278	3.45467e-05	-4.50452	1.13048e-05	-5.20393	2.34771e-05	-5.20097
C13orf34	NM_024808	0.000836644	-2.25228	0.000502347	-2.35781	1.35592e-06	-4.49759
AZGP1	NM_001185	0.00140136	-1.9858	0.00124049	-2.00538	4.37184e-06	-3.43989
PABPC1	NM_002568	0.864972	-1.01341	0.547038	1.04854	4.71755e-06	-1.67708
NIPBL	NM_133433	4.40761e-05	1.52713	4.75662e-06	1.65985	9.03104e-07	1.83542
PEAR1	NM_001080471	2.50638e-05	-5.82235	6.8176e-05	-5.03734	4.82644e-06	-8.41318
SH3TC1	NM_018986	0.229387	1.23522	0.846894	1.03386	1.5969e-06	3.43194
PKIB	NM_181795	5.38311e-06	-2.72226	4.65613e-06	-2.75278	1.44921e-06	-3.22571
PABPC3	NM_030979	0.00147729	-1.41249	0.00169642	-1.40454	4.93183e-07	-2.08162
CDHR2	NM_001171976	1.78172e-05	-2.34983	0.00338212	-1.65451	1.56024e-06	-2.98085
ABHD12B	NM_181533	0.0099661	-1.97202	0.00973329	-1.97707	2.33654e-06	-5.32535
PPME1	NM_016147	0.000327371	-4.33848	0.000113039	-5.07982	1.81831e-06	-11.1341
TIE1	NM_005424	0.331599	1.18602	0.00777055	1.66446	7.51226e-07	3.70691
GLB1	NM_000404	5.4241e-05	-2.98548	0.000716648	-2.34463	3.61799e-06	-4.23425
NFAT5	NM_138714	0.0363414	-1.37178	0.0216271	-1.42086	6.61643e-07	-2.95561
NLN	AB033052	0.0945143	-1.4953	0.0974692	-1.48958	1.0082e-06	-5.54606
ASCC3	NM_006828	0.0211216	-2.06287	0.388388	-1.28955	1.0598e-06	-8.59281
BRD8	NM_006696	0.000677488	-2.25	0.000216577	-2.4871	9.62401e-05	-2.83698
ATM	NM_000051	6.3987e-06	2.32317	5.63185e-05	2.02455	1.98612e-06	2.65455
WDR48	NM_020839	8.44578e-05	-5.09284	0.000329055	-4.18141	7.30634e-06	-8.30616
ABCA1	NM_005502	0.0405005	1.16481	0.000582682	1.33093	4.51164e-06	1.59312
PPM1K	NM_152542	0.0043139	-1.54056	0.00131471	-1.6521	5.91253e-07	-2.82379
FAM3B	NM_058186	0.0010982	-3.26791	1.14842e-05	-6.13178	1.19235e-05	-6.80565
ATP6V1B1	NM_001692	0.0188025	1.67102	0.000841422	2.2064	2.28807e-06	4.10181
ITGB4	NM_000213	0.000485085	-2.45086	1.81404e-05	-3.35524	1.31146e-06	-4.80391
CRYBB2P1	BC047380	0.109382	-1.24841	0.0357978	1.34777	8.12934e-06	2.33306
PPP1R7	BC013001	0.000103792	2.24981	4.23834e-05	2.40539	1.11383e-06	3.44196
CHRNA7	NM_000746	0.0128039	-1.56989	1.34542e-05	-2.59557	2.29213e-06	-3.18649
BRSK1	NM_032430	0.00296497	-1.84392	3.42937e-06	-3.19175	1.09818e-05	-3.08122
APOB48R	NM_018690	0.482134	1.04656	2.49072e-05	1.42014	1.10593e-05	1.48791
DTX1	NM_004416	2.51674e-05	3.09816	1.20949e-06	4.17154	1.39773e-06	4.47814
CCDC77	NM_032358	0.000230649	-2.97485	3.82198e-05	-3.60984	1.56691e-06	-5.7444
AHCTF1	NM_015446	0.00147989	-4.81618	0.000123441	-7.64827	3.51831e-06	-18.1068
TAB2	NM_015093	0.311556	1.04404	0.00316985	1.15021	1.76756e-06	1.34753
NCOA1	NM_003743	0.00571035	-2.47589	0.000442282	-3.43672	8.96087e-06	-6.37839
MAP3K6	NM_004672	0.38	1.12	0.19	1.19	0.0032	1.59
ANKRD22	NM_144590	0.0022365	-2.01157	0.000951634	-2.16655	1.52117e-06	-4.22199
OBSL1	NM_015311	0.000275794	-7.04269	2.41256e-05	-11.3737	1.62305e-05	-14.3524
NDFIP2	NM_019080	0.147122	-1.42775	0.104931	-1.49354	4.63934e-07	-6.45381
ANTXR1	NM_032208	1.63959e-05	1.61549	3.25152e-05	1.5734	7.06549e-05	1.56754
C1orf54	NM_024579	0.261418	-1.10553	0.0467643	1.20241	0.000257514	1.50937
ZFYVE1	NM_021260	0.00462501	1.333	4.21297e-05	1.60568	4.22512e-06	1.82982
ME2	NM_002396	0.017892	-1.54444	0.00550095	-1.69058	6.64987e-07	-3.64838
TRAM2	NM_012288	2.38405e-05	2.18293	1.25342e-05	2.27634	1.11526e-05	2.41239
OTUD6B	NM_016023	1.12333e-05	-2.29896	0.000297476	-1.86538	6.87404e-06	-2.50335
ITGA2B	NM_000419	0.921807	1.0062	1.50064e-05	1.42992	2.20433e-05	1.44426
DCAKD	ENST00000310604	2.49707e-05	-3.54929	5.46545e-05	-3.2709	1.05628e-06	-5.54274
DERA	NM_015954	0.636464	-1.11862	0.0361416	-1.69245	1.182e-06	-5.63453
EDC4	NM_014329	0.000822797	-2.08275	2.43238e-06	-3.40463	5.49078e-06	-3.39473
KIF27	NM_017576	0.00970488	1.69896	0.1549	1.31408	6.64778e-07	4.1497
AVP	NM_000490	0.000814123	-1.25976	4.1333e-05	-1.36031	1.36198e-05	-1.43022
RPL7	NM_000971	0.000469925	-2.48123	9.87049e-05	-2.87877	2.26679e-06	-4.58925
GCNT2	NM_145649	0.176417	1.14158	0.050369	1.21778	3.42181e-06	1.90835
LGALS3	NR_003225	3.14137e-05	-4.79658	1.16927e-05	-5.47369	3.49373e-05	-5.19732
MVK	NM_000431	0.665271	-1.08451	0.0961287	-1.38153	6.29904e-07	-4.17967
RCC2	NM_018715	0.00516597	-2.30159	6.44487e-05	-3.83513	4.16955e-06	-5.9389
KIAA1715	NM_030650	9.86467e-06	-9.56113	0.000159487	-5.91729	1.31483e-05	-10.3873
FLRT3	NM_013281	9.81585e-05	-2.34216	0.00335681	-1.78842	3.00497e-06	-3.32166
ARHGDIG	NM_001176	0.00650119	1.14041	0.00634035	1.14097	2.1291e-06	1.35689
GCFC1	NM_016631	0.646997	-1.08656	0.00162948	1.92456	4.51171e-06	3.31159
SLC9A3R1	NM_004252	0.00456839	-1.62779	2.84543e-05	-2.28973	5.88046e-06	-2.71011
CDKL4	NM_001009565	0.00929422	1.25676	0.00042606	1.39954	2.71779e-06	1.73409
PPP2R4	NM_178001	0.00533784	-1.79896	0.000176729	-2.38056	8.80672e-07	-4.1079
HMGN2	NM_005517	0.0183617	-2.51558	0.000588582	-4.35655	9.09106e-07	-14.8724
NCF2	NM_000433	0.000337195	2.41528	2.66086e-05	3.039	5.34441e-07	4.87985
OBSCN	NM_052843	0.00263613	-2.63773	4.23843e-06	-5.94952	5.25673e-05	-4.67829
ACVR1C	NM_145259	0.0228857	1.36424	0.0250111	1.35701	2.54556e-06	2.40837
PTPRO	NM_030667	2.47171e-05	4.12573	0.000283823	3.11707	6.9986e-06	5.27615
PRSS48	NM_183375	1.48294e-05	1.63267	4.32746e-05	1.56587	3.36911e-06	1.79206
MYO9A	NM_006901	0.0732038	-1.57698	0.450762	-1.20315	2.3437e-06	-5.43546
ZNF259	NM_003904	0.0517976	-1.79466	0.226185	-1.42263	1.21695e-06	-8.03294
BTBD11	AK091276	0.000176231	-1.88155	0.000774235	-1.72221	8.50651e-06	-2.38583
PRSS53	NM_001039503	1.09303e-05	-2.44172	8.40732e-05	-2.12075	7.58422e-07	-3.17558
KCNH8	NM_144633	0.00229987	1.51358	0.127307	1.20668	2.31867e-06	2.29585
GPR155	NM_152529	0.13359	-1.39456	0.421496	-1.19049	9.13358e-07	-4.96065
HGSNAT	NM_152419	0.0133049	1.23085	0.000335344	1.39364	3.16062e-06	1.68967
P2RX4	NM_002560	0.00439417	1.83942	0.00474967	1.82743	3.17479e-06	3.66842
ADAM22	NM_021723	0.0104995	-2.99894	6.28328e-05	-7.20897	2.10366e-06	-15.6242
ALAS1	NM_000688	2.03929e-05	-1.65243	0.00024081	-1.49634	5.54189e-05	-1.63151
ARIH1	NM_005744	0.0258648	-2.33606	0.00160472	-3.6342	3.30928e-06	-11.1507
C14orf1	NM_007176	0.00095555	-1.3488	6.09291e-06	-1.60644	1.3276e-06	-1.75627
RBPJ	NM_005349	0.000131731	-2.40593	5.67326e-05	-2.57852	2.46298e-05	-2.94074
SCEL	NM_144777	0.51114	-1.1522	0.980793	-1.00517	2.32796e-06	-4.4456
CRTC2	NM_181715	0.00185235	1.36562	0.000257662	1.4714	3.81301e-05	1.62855
C15orf44	AK301033	0.00305584	-1.99503	6.93675e-05	-2.80209	3.58686e-07	-5.15637
ABCB1	NM_000927	0.201043	1.22366	0.132233	1.27088	6.56613e-07	3.24526
HCCS	NM_005333	0.000380702	-2.56783	0.0207895	-1.7369	5.37787e-06	-4.26362
SMC2	NM_001042551	0.0017952	1.60945	0.0066652	1.4911	3.34149e-07	2.89306
SPTBN2	NM_006946	1.14889e-05	-7.72732	0.000342842	-4.53794	4.48303e-05	-6.94448
KAT5	NM_182710	3.2489e-05	1.48244	0.000124028	1.41876	2.27855e-05	1.53744
TCP11L2	NM_152772	0.000440017	-2.61713	0.00070838	-2.49621	6.0723e-06	-4.42634
ARHGEF18	NM_015318	0.0245339	-2.23904	9.35008e-06	-7.19804	4.32811e-06	-9.22408
TIA1	NM_022037	0.00031101	-2.76925	3.63008e-05	-3.45797	4.93245e-05	-3.60303
FNBP4	NM_015308	0.0812939	1.13869	0.00153515	1.29786	3.65587e-07	1.7641
ITGAD	NM_005353	0.0435	-1.54	0.0006	-2.27	0.0007	-2.35
RAB6B	NM_016577	0.000252166	-2.74474	3.37353e-05	-3.36041	1.18987e-06	-5.29154
TMEM8B	NM_001042590	0.00321626	1.78564	7.73734e-05	2.36866	5.66111e-06	3.1106
PCDH10	NM_020815	6.33973e-05	-1.59182	1.95675e-06	-1.84716	7.28223e-05	-1.62752
PRSS8	NM_002773	2.42303e-05	-3.32683	4.94542e-05	-3.10031	5.68982e-05	-3.27256
HMGN1	NM_004965	3.97379e-05	-6.03361	5.13586e-06	-8.3282	0.0002408	-5.04111
HNF1B	NM_000458	0.85605	1.03382	0.000274214	2.23665	3.04832e-06	3.49104
TERF1	NM_017489	0.0566627	-1.62634	0.820571	1.05666	2.29336e-06	-5.42948
DYNC1H1	NM_001376	1.68639e-05	-5.56888	6.58655e-05	-4.61925	1.06961e-06	-9.44791
TBC1D23	BC020955	0.000632681	-2.96081	0.00262897	-2.50772	9.71491e-06	-5.37126
RPL30	NM_000989	7.43118e-05	-2.05087	0.00010426	-2.00702	1.3353e-06	-2.85375
STX7	NM_003569	0.0017573	-2.21702	6.4645e-05	-3.0498	9.08314e-06	-4.02345
CLSTN3	NM_014718	0.0022655	1.59505	0.00561814	1.51214	7.24633e-07	2.76279
MAT2B	NM_013283	0.00587202	1.3172	0.000240837	1.49242	5.38745e-06	1.80056
EIF2B1	NM_001414	0.186113	-1.58143	1.70648e-05	-6.71595	5.87799e-06	-9.00197
ERMN	NM_001009959	0.0194258	1.16812	0.00784942	1.1982	2.51562e-05	1.42821
RPN1	NM_002950	0.000831535	-3.39635	0.00126255	-3.21007	3.47437e-06	-8.25855
ZNF251	NM_138367	0.000581467	1.54975	2.48495e-05	1.79962	2.35044e-05	1.8703
UBAP2	AY358682	0.822122	-1.04211	0.0144284	-1.62768	1.54614e-06	-3.72416
DENND1C	NM_024898	0.000739737	2.40754	2.88553e-05	3.30143	2.05436e-06	4.74606
CACNA2D2	NM_001005505	0.0242415	-2.76272	0.000108284	-7.52457	2.32568e-06	-18.68
VPS36	NM_016075	5.51308e-05	-4.01268	0.000978336	-2.85016	8.66643e-06	-5.56743
RC3H1	NM_172071	1.25229e-05	-7.04251	0.00176106	-3.36772	2.3947e-05	-7.12807
CHERP	NM_006387	0.0315196	1.21696	0.145677	1.13692	1.83765e-06	1.8347
FAM9A	NM_001171186	0.0375979	1.09477	0.000372518	1.19105	2.93695e-06	1.32417
APBA3	NM_004886	0.000700501	-2.43385	0.0168487	-1.7806	5.62222e-06	-4.27703
MEI1	NM_152513	0.00193332	-2.19641	0.000144767	-2.81813	1.86188e-05	-3.72152
PHF20	NM_016436	0.00394723	1.33223	0.000157571	1.50796	2.96818e-06	1.83291
ANTXR2	NM_058172	3.01282e-05	2.33705	0.000114762	2.12726	5.22969e-06	2.81734
CORO1C	NM_014325	0.0433645	-1.46761	0.000333422	-2.16755	1.58637e-06	-3.61641
RCBTB2	NM_001268	0.00863216	1.51458	0.00629627	1.5455	8.06412e-07	2.94319
SYT2	NM_177402	2.52357e-05	1.49215	4.04014e-06	1.58824	1.121e-05	1.57366
CALCA	NM_001741	0.112121	-1.40685	0.00730787	-1.85033	1.44386e-06	-4.46496
DOCK9	NM_015296	0.00696057	-1.52461	0.000222776	-1.88365	4.09114e-05	-2.18929
ZBP1	NM_030776	0.00115367	-1.68486	7.50081e-06	-2.29521	2.09116e-05	-2.25216
LTBP4	NM_001042544	0.000771741	-3.00835	7.89776e-06	-5.31262	3.76514e-06	-6.51999
ARNTL	NM_001178	0.586587	-1.14659	0.059999	1.63978	2.19328e-05	-4.32596
MOBKL3	NM_015387	0.00387552	-2.28284	0.000569022	-2.82108	1.34814e-06	-6.31419
FRRS1	NM_001013660	0.545124	-1.14344	0.0675182	-1.5247	1.77389e-06	-4.78299
TMEM154	NM_152680	0.000502078	-2.54272	0.000803472	-2.42861	2.55276e-06	-4.76759
ACTR3	NM_005721	0.0546525	-1.55316	0.0154519	-1.77179	1.88759e-06	-4.66338
NUP188	NM_015354	6.62023e-05	-6.16491	0.00212141	-3.5672	7.20973e-06	-10.1454
KIAA1841	NM_001129993	0.558951	1.07741	0.000943967	1.63219	1.71833e-06	2.46904
FAM124A	AK096364	0.33553	1.07308	0.000215044	1.3845	1.24701e-06	1.69351
MED4	NM_014166	4.12198e-05	-5.58406	0.000170705	-4.54183	8.43443e-06	-7.97974
COL5A1	NM_000093	0.00221044	-2.17376	7.53499e-05	-3.01439	4.90269e-06	-4.3261
DCTN5	NM_032486	8.91195e-05	-3.33566	8.87699e-05	-3.33708	1.45713e-05	-4.43988
HADHA	NM_000182	0.000216845	-3.56653	0.0536039	-1.77633	6.01098e-06	-6.25404
ITGAX	NM_000887	0.7042	1.07	0.026	1.55	0.0146	1.68
PRDM16	NM_022114	0.00024302	-3.2606	6.38135e-05	-3.81132	3.83607e-06	-5.94717
TDG	NM_003211	0.000899649	-2.18964	3.44626e-05	-2.92256	8.69923e-07	-4.52804
RALGAPB	NM_020336	0.0013279	-4.06174	0.000658064	-4.55506	2.72126e-06	-13.4522
ASB17	NR_026546	5.82875e-06	-8.70103	9.87916e-05	-5.52618	1.1833e-05	-8.76733
CBX2	NM_005189	0.000971665	-1.56917	0.00443371	-1.4524	8.22113e-07	-2.40909
TMEM41B	NM_015012	0.00347853	-2.0258	0.0803725	-1.47842	1.31785e-06	-4.73978
RABL2A	NM_013412	0.00018811	1.75842	8.93124e-05	1.83103	9.36565e-06	2.1715
NUFIP1	NM_012345	0.004309	-2.66648	0.00662511	-2.51554	1.57875e-06	-8.99081
RASSF2	NM_014737	0.000732001	1.79058	0.00102564	1.75267	6.79304e-06	2.56636
SNHG12	AK092096	0.000245886	-2.43404	0.00100164	-2.15489	1.35131e-05	-3.38114
KIAA1199	NM_018689	0.578967	1.12446	0.459845	1.1697	1.06063e-06	4.71783
CWC15	NM_016403	0.0052639	-1.79682	0.00104437	-2.05188	4.61609e-06	-3.47673
UBL3	NM_007106	3.14911e-05	-4.0247	0.000295995	-3.1115	1.46489e-05	-4.82102
PRKDC	NM_006904	0.112577	-1.49381	0.002443	-2.32147	2.45345e-06	-5.44421
IL1A	NM_000575	0.00330102	-2.47482	1.76641e-05	-4.63543	7.98349e-07	-7.81299
BCAR3	NM_003567	0.671995	-1.05085	0.233796	1.15239	9.79787e-06	2.07301
FES	NM_002005	0.115771	1.28122	0.00715176	1.57311	9.88329e-07	3.09057
C14orf118	NM_017926	6.45512e-05	-2.49017	0.000109669	-2.38661	5.39539e-05	-2.67256
SYNPO	NM_007286	0.0204211	1.3743	0.00943829	1.43749	1.86036e-06	2.46224
GPRC5A	NM_003979	0.0176393	1.41335	0.179935	1.20365	1.27612e-05	2.2796
SH2D4B	NM_207372	0.000159099	-2.6365	3.88337e-05	-3.00436	1.03168e-05	-3.67246
EML5	NM_183387	0.118124	1.31468	0.00175985	1.83617	8.29501e-06	2.91639
MPP2	ENST00000225995	0.310027	1.17308	0.0460581	1.38633	4.23924e-06	2.8067
PRRG1	NM_000950	0.0026317	-1.72655	0.00274691	-1.72141	7.4342e-07	-3.35072
LRRK1	NM_024652	5.2066e-05	1.76604	0.00014373	1.6803	6.71212e-06	2.04081
TNKS1BP1	NM_033396	0.0125013	-2.31206	0.0218199	-2.13627	1.44774e-06	-9.192
SSU72	AK023110	0.00827122	-1.42289	0.0123583	-1.392	3.69447e-06	-2.25995
C3orf17	NM_015412	0.0665649	-1.57733	0.0113982	-1.92685	5.61841e-07	-6.22584
LOC388387	AK055784	0.059261	-1.34381	9.04824e-05	-2.07072	1.34274e-06	-2.94825
DCBLD2	NM_080927	9.03136e-05	1.717	1.59667e-05	1.87153	2.91409e-06	2.13507
STK25	NM_006374	4.82912e-05	-4.4839	8.91e-05	-4.14301	0.000100942	-4.44008
RPL26	NM_000987	2.58017e-05	-3.69332	5.38923e-05	-3.41135	9.58021e-06	-4.48817
DUSP13	NM_001007271	0.0448917	-1.63736	0.000318638	-2.73705	8.91258e-07	-5.67446
GLUD1	NM_005271	0.00034873	1.19098	9.67099e-05	1.21847	2.08147e-05	1.27033
KIAA0427	NM_014772	0.000764208	-3.49112	4.70808e-06	-7.17586	9.54058e-06	-7.236
CNTLN	NM_017738	0.391862	1.23772	0.0304389	1.76691	1.64107e-06	5.81852
LILRB4	NM_006847	0.000552954	3.10103	4.2835e-05	4.22914	4.7376e-06	6.21261
SLCO4A1	NM_016354	0.000697911	-1.67061	6.90715e-06	-2.17658	2.9097e-06	-2.41311
RANBP3	NM_003624	0.00019264	-3.66106	0.0014541	-2.8515	1.35759e-05	-5.66912
TTC39B	NM_152574	0.00844346	-2.68529	0.00138873	-3.51592	0.00103835	-3.97092
FLJ35220	NM_173627	0.0695591	1.04887	0.000417036	1.11165	5.90774e-07	1.21296
FOXM1	NM_202002	0.113568	1.19252	0.0655107	1.23055	7.59689e-07	2.25135
CHIC2	NM_012110	0.000188407	-3.2885	0.000288548	-3.13291	6.51144e-05	-4.0233
CDK10	NM_052988	5.54864e-05	-4.23273	8.96809e-05	-3.98528	5.08519e-05	-4.67412
DOCK2	NM_004946	0.414309	1.13547	0.0217035	1.46329	1.05243e-06	3.11806
FSTL1	NM_007085	0.000870749	1.43526	2.05779e-05	1.67249	8.96355e-06	1.79165
GABRG3	NM_033223	0.208707	1.1072	7.36204e-05	1.48283	4.32028e-06	1.69366
FAM120B	NM_032448	0.079051	-1.23369	0.0596469	1.25441	1.3208e-05	2.01063
PSMA2	NM_002787	0.000658873	-4.29938	0.00343151	-3.315	2.36534e-06	-12.5101
FIGNL1	NM_001042762	2.17947e-05	-5.51294	4.64009e-05	-4.96169	8.98372e-06	-6.98917
AHCYL1	NM_006621	0.000267361	-2.24758	0.000208676	-2.29259	6.08074e-05	-2.67982
TRIM68	NM_018073	0.0440329	1.50164	6.931e-05	2.59621	9.88064e-07	4.11447
DNAL1	NM_031427	0.00196794	1.53385	0.00368251	1.48407	5.41018e-06	2.20225
ZNF134	NM_003435	9.81019e-06	-1.4267	0.000137383	-1.32798	4.05037e-05	-1.39867
EPSTI1	NM_001002264	0.000181734	2.15537	0.00333028	1.74391	1.87979e-05	2.70329
TMED4	NM_182547	0.0351512	-1.52701	0.000987831	-2.06615	2.14773e-06	-3.75774
RNASET2	ENST00000358165	0.0107022	1.17415	0.000533114	1.26609	3.51326e-06	1.47403
MED29	NM_017592	0.000485436	-1.43323	2.48726e-05	-1.60579	1.07074e-05	-1.71236
WDR33	NM_018383	0.0358855	-1.47941	0.00164346	-1.88839	5.09127e-06	-3.16848
BRSK2	NM_003957	0.0121555	-2.25232	0.000115682	-4.1198	3.01714e-06	-7.5888
SETD8	NM_020382	0.000485183	-1.83211	0.000671769	-1.79485	9.18707e-07	-2.96661
NAP1L1	NM_139207	1.00106e-05	2.67714	9.10783e-05	2.26509	1.44681e-06	3.34898
SYK	NM_003177	0.00639819	1.48188	6.6952e-05	1.91915	9.42352e-07	2.62952
SRP54	NM_003136	6.74436e-05	-2.36262	6.07669e-05	-2.38146	5.59614e-06	-3.06088
TMX1	NM_030755	6.39359e-05	-2.81625	3.89142e-05	-2.94756	1.73039e-06	-4.32253
PLXNA2	NM_025179	0.0199857	-1.71768	0.155993	-1.36978	1.05155e-06	-4.91015
CSNK1G3	NM_004384	0.000351058	-3.70871	0.000387707	-3.66022	2.8498e-06	-8.14189
LCTL	NM_207338	0.0641401	1.22347	0.0360338	1.26052	2.26132e-06	2.06513
UBE2J2	CR605285	0.0926936	1.20193	2.44281e-05	1.77712	1.54718e-06	2.1273
ACOT9	NM_001037171	6.33324e-06	2.71956	0.000145183	2.15508	2.73256e-06	3.09835
PHACTR1	NM_030948	0.00799912	1.46074	0.000562673	1.69715	4.97109e-06	2.3447
CTTN	NM_005231	1.19524e-05	-9.19665	0.000247813	-5.47629	1.53793e-05	-10.0374
BRD2	NM_005104	3.28444e-05	-2.75386	4.44991e-06	-3.28177	1.36964e-06	-3.95637
MYEOV2	NM_138336	1.874e-05	-2.64013	0.000556943	-2.03492	0.000177886	-2.32781
SOS1	NM_005633	0.0308972	-1.45697	0.173397	-1.25652	1.41387e-06	-3.25654
TCF7	NM_003202	0.0011399	-2.58927	3.20815e-05	-3.8391	2.89584e-05	-4.21722
ARHGAP24	NM_001025616	0.0056616	-1.94544	0.00260952	-2.0937	2.74698e-06	-4.42269
CXCR1	NM_000634	0.770907	-1.02147	0.73542	-1.02497	4.7042e-05	1.49094
UBTF	NM_014233	0.00080334	-2.05851	8.04989e-06	-2.99806	6.24672e-05	-2.67255
TMF1	NM_007114	0.000457112	-3.59126	0.000217496	-3.96419	5.4923e-06	-7.38917
ZBTB8OS	NM_178547	0.000114187	-1.76757	0.000143776	-1.74639	0.00100001	-1.62404
FASTKD1	NM_024622	0.0123261	1.17623	0.00427285	1.20975	6.55101e-07	1.57385
LONP2	NM_031490	0.136541	-1.41378	0.00528319	-2.01662	3.15807e-06	-4.64399
TBC1D5	NM_001134381	0.000185077	-4.51764	2.1686e-05	-6.18916	1.75007e-05	-7.15353
ANO6	NM_001025356	0.00133908	1.37045	0.000153589	1.48432	4.89582e-06	1.75012
DPEP2	NM_022355	0.00286716	1.49986	0.000874873	1.59544	1.11118e-06	2.41544
CREG1	NM_003851	0.00938899	-1.68756	0.000299469	-2.2232	6.06812e-06	-3.28079
RPL28	NM_001136134	0.00602515	-1.31777	0.00058777	-1.44419	2.92203e-06	-1.85742
ZBTB46	NM_025224	1.13365e-05	-2.27019	5.71745e-05	-2.04731	1.63507e-06	-2.73809
WDR93	NM_020212	0.678507	-1.08994	9.47683e-05	-2.73707	8.46376e-06	-3.699
SYBU	NM_001099744	0.122017	-1.36332	0.00026079	-2.35478	1.5382e-06	-4.02239
ACP6	NM_016361	0.000175183	-3.74321	2.73765e-05	-4.74353	1.5367e-05	-5.64854
STRN	NM_003162	0.012547	-2.11071	0.00225351	-2.60043	2.46612e-06	-6.70437
ERG	NM_182918	0.0108161	1.96285	0.00675938	2.06545	3.12579e-05	3.94647
TMC4	NM_001145303	0.000100643	-2.50522	2.98678e-05	-2.77655	2.02297e-05	-3.06102
NBPF10	AY894565	0.000496502	-4.14244	5.75617e-06	-8.22147	2.84339e-05	-7.14403
APPL1	NM_012096	4.11925e-05	-3.0629	8.02979e-06	-3.59387	2.91134e-05	-3.39632
CDH13	NM_001257	0.175554	-1.51412	0.0146204	-2.20763	1.90836e-06	-8.24543
CACNA1H	NM_021098	0.0938864	1.54486	0.00250513	2.35918	9.71639e-07	6.37878
COMMD8	NM_017845	4.6586e-05	-2.21331	0.000142986	-2.05107	4.8344e-07	-3.30836
FKBP4	NM_002014	0.00319008	-1.69049	0.00496658	-1.63951	9.03739e-07	-3.23929
MON1A	NM_032355	0.680018	1.04639	0.00406316	1.42416	2.05241e-06	2.16091
HOMER2	NM_004839	0.000561997	-2.93652	0.00144197	-2.63724	1.13498e-05	-5.08969
AGXT	NM_000030	0.00234401	-1.77601	4.6668e-05	-2.35735	1.89248e-06	-3.2279
C5orf22	NM_018356	0.12489	-1.27103	0.674692	-1.06575	9.43776e-06	-2.57787
GTPBP5	NM_015666	0.131589	1.14016	7.07164e-06	1.66338	1.27204e-05	1.6742
ANXA7	NM_001156	0.21075	-1.2316	0.00149051	-1.81565	8.97915e-06	-2.78297
PMPCB	NM_004279	0.00240104	-1.80153	0.000261883	-2.12158	4.6287e-06	-3.08594
C17orf66	NM_152781	0.00251582	-1.72465	0.000717593	-1.87996	1.5081e-06	-3.12873
MUC13	NM_033049	0.0739072	1.22977	4.1162e-05	1.78455	2.04579e-05	1.91818
FKBP15	NM_015258	9.30955e-05	1.79121	5.54003e-05	1.84122	6.16543e-06	2.17028
AKR7L	NM_201252	0.0234423	1.3078	0.00737641	1.38625	6.19917e-06	2.0407
COL9A3	NM_001853	0.170733	1.45718	1.18625e-05	4.72139	1.17204e-05	5.19571
DSN1	NM_001145316	0.00290729	-1.77553	2.80739e-06	-3.0116	3.62543e-05	-2.59828
TNRC18	NM_001080495	0.106588	1.24341	0.0014438	1.61402	2.57839e-06	2.45983
CTDSP1	NM_021198	0.245815	1.07445	0.00918351	1.18991	0.000978821	1.28092
PLCD3	NM_133373	0.00387222	-1.76474	0.0118246	-1.61773	4.15976e-05	-2.63728
INTS10	NM_018142	0.000889986	-1.7936	0.000625012	-1.83529	2.066e-05	-2.42019
CEACAM4	NM_001817	0.00183161	1.26668	0.000401811	1.32291	1.80073e-06	1.59927
CFI	NM_000204	0.00904317	1.4427	0.00638207	1.47165	7.55538e-07	2.62327
RALBP1	NM_006788	4.75032e-05	-7.85271	0.000503404	-5.19722	1.0767e-05	-11.8368
EIF2AK4	NM_001013703	6.01367e-06	1.93933	0.000101829	1.68738	3.02914e-06	2.09591
CDCP2	NM_201546	0.131782	1.15141	0.00060959	1.44345	1.02355e-06	1.95441
CD164L2	ENST00000374030	4.38918e-06	-3.44153	9.5879e-06	-3.2011	3.41273e-06	-3.80381
MYOF	ENST00000371502	0.000181312	-2.92087	0.0031462	-2.18554	6.47229e-06	-4.5281
CELSR3	NM_001407	0.00339515	1.3802	0.00177752	1.41865	3.47699e-05	1.7313
MAN1A1	NM_005907	0.532888	-1.06739	0.0888399	1.20218	1.54195e-05	1.86986
MKKS	NM_018848	0.00137287	1.49308	0.000322023	1.59818	3.87861e-06	2.06822
PIF1	NM_025049	0.0105587	-1.21359	0.000865006	-1.30918	1.65453e-06	-1.63811
GABARAP	NM_007278	0.000458054	-1.94285	0.00112552	-1.82625	5.27126e-06	-2.83619
ANKRD36	NM_001164315	0.000367819	-3.47	8.24794e-05	-4.19845	0.000189317	-4.09163
YARS2	AF132939	1.4027e-05	-6.12672	0.00154182	-3.17765	2.37153e-05	-6.30919
GRM7	NM_000844	0.961748	-1.00662	0.0413878	1.34616	3.07499e-06	2.55635
BIVM	NM_017693	0.377179	-1.23233	0.0174985	-1.82431	4.62198e-06	-4.70033
BRD4	NM_058243	0.021714	-1.50153	0.0436715	-1.42089	6.14832e-07	-3.53077
ITSN1	NM_001001132	0.000407391	2.36579	0.0669414	1.47888	0.000127639	2.7807
RREB1	NM_001003699	0.0601133	-1.88069	0.0507164	-1.93298	1.3124e-06	-10.21
MYLIP	NM_013262	0.560038	1.05792	9.8452e-05	1.59279	0.000253037	1.57084
ARHGAP4	NM_001164741	0.0690397	1.51369	0.000527564	2.44872	2.08859e-06	4.61393
HTRA3	NM_053044	0.00106171	3.13401	2.86316e-05	5.04087	1.86593e-05	5.91519
WDR67	NM_145647	0.904923	-1.02341	0.00093981	2.11191	0.00478594	1.91074
H2AFX	NM_002105	0.00113544	1.6832	2.13434e-06	2.48491	6.73619e-06	2.42374
POLR1A	NM_015425	0.00633924	-2.74631	0.000105416	-4.97915	7.92754e-06	-8.30236
RABGGTB	NM_004582	5.42396e-05	-3.58007	0.00054238	-2.78351	9.75054e-06	-4.7551
C1QTNF5	NM_015645	0.496485	-1.03915	0.11716	1.09518	1.51136e-05	1.40239
ID2	NM_002166	3.8087e-06	-2.71338	1.99724e-05	-2.40237	0.00277789	-1.76365
PTPN7	NM_002832	0.350015	-1.15162	0.107515	1.28259	9.88117e-06	2.53598
MITF	NM_198159	0.0197216	-2.15086	2.71928e-05	-5.20733	8.27625e-06	-6.8658
XPOT	NM_007235	0.123275	-1.5647	0.289679	-1.35304	3.67025e-06	-6.63438
HIBADH	NM_152740	0.0367361	-1.74338	0.0151544	-1.93557	2.65834e-06	-5.627
TMEM106B	NM_018374	3.8976e-05	-2.67752	1.6836e-05	-2.87524	9.51912e-05	-2.62669
ALG1	NM_019109	0.225269	-1.33797	0.000897572	-2.49199	2.44009e-06	-5.11644
MAMDC2	NM_153267	6.67665e-05	2.20991	1.47588e-05	2.461	0.000297129	2.07771
LOC645317	XM_934920	0.0054144	-1.19236	0.000275137	-1.2833	4.55787e-06	-1.45639
LRRC46	NM_033413	0.129236	-1.1849	0.00103939	-1.51226	1.1318e-06	-2.21442
PREX1	NM_020820	1.11391e-05	3.98482	0.000326934	2.78706	1.80709e-05	4.09753
C20orf20	NM_018270	0.00346519	1.30742	0.00238634	1.32485	2.34264e-06	1.76164
HDAC5	NM_005474	0.000558492	-2.64534	0.00207222	-2.31109	0.000231002	-3.09101
HLA-B	BC013187	0.0102285	-3.35841	0.000359735	-6.30135	3.99724e-06	-17.7868
FAF2	NM_014613	0.344589	-1.15512	0.000368826	-1.90178	3.96718e-06	-2.74087
ITPR1	NM_001099952	0.0176997	1.89788	0.17843	1.41164	1.2971e-06	6.1456
MID2	NM_012216	1.97933e-05	-4.2597	6.60372e-05	-3.69912	0.000343027	-3.28028
MRC1	NM_002438	0.000238766	2.62588	0.000189375	2.68399	2.61508e-05	3.48711
RAB3GAP2	NM_012414	1.32305e-05	-5.0151	0.000550318	-3.15405	1.88038e-05	-5.2715
VEGFA	NM_001025366	0.00789802	-1.84327	0.01204	-1.77165	1.71726e-05	-3.47296
C19orf2	NM_003796	0.448426	1.13606	0.79449	-1.0445	1.23703e-05	-2.78024
AKAP2	NM_001004065	0.00304754	1.77287	0.000415478	2.05471	1.48759e-05	2.80522
USP4	NM_003363	3.59677e-05	-4.99034	0.00108688	-3.17138	2.69864e-06	-8.10724
GALNTL4	NM_198516	0.00323678	1.58352	4.87982e-05	2.03918	4.63113e-06	2.4952
TFEB	NM_007162	0.000878865	-2.80569	0.00967818	-2.12342	1.55552e-06	-6.69815
IL28B	ENST00000355055	0.367804	1.13385	0.712765	-1.0522	7.01072e-06	2.41926
RAB21	NM_014999	2.86853e-05	-2.23006	4.55994e-05	-2.16205	1.23427e-05	-2.48774
NAE1	NM_003905	0.227113	-1.32011	0.676135	-1.09899	3.6166e-06	-4.56459
FRYL	NM_015030	0.0262854	-1.33919	0.00112193	-1.59142	4.37064e-06	-2.26027
LILRA2	NM_001130917	0.00113044	1.32775	0.00012166	1.42769	2.35461e-05	1.54631
SERPINB13	NM_012397	2.74299e-05	-5.61611	0.00404675	-2.79765	1.16562e-05	-7.1172
CD300LG	NM_145273	0.0296331	-1.51885	0.000132844	-2.3349	3.76021e-05	-2.73528
CHL1	NM_006614	8.15135e-06	-8.83532	4.40305e-05	-6.67138	1.20137e-05	-9.40521
FAM65A	NM_024519	0.000336498	1.67728	0.000462004	1.64983	9.1508e-06	2.12471
ANKRD31	NM_001164443	0.475374	1.11017	0.152548	1.23849	4.05073e-06	2.64087
ENTPD5	NM_001249	0.00495589	-2.41739	0.000516825	-3.18678	6.75496e-07	-8.51211
ITGB5	NM_002213	0.00302358	-2.6103	0.00380481	-2.5363	1.77171e-06	-7.62932
FLJ35776	NR_024101	0.0816687	1.30473	0.0808551	1.30574	8.64541e-07	2.99247
MDGA2	NM_001113498	0.656393	1.07644	0.0550323	1.39536	3.4999e-06	3.04918
PPP3R1	NM_000945	0.00020605	-2.53029	2.55087e-05	-3.06067	1.32219e-05	-3.49681
KIAA0467	BC151232	0.000598734	-3.66451	0.000820253	-3.50827	1.91601e-05	-6.64183
FAM86D	NR_024241	0.0349033	-1.50565	2.25371e-05	-2.72814	8.71588e-06	-3.15503
EMCN	NM_016242	0.0261945	-1.91495	0.00388478	-2.42417	3.84624e-06	-6.23641
HIGD1A	NM_001099668	0.000866801	-2.16595	0.110217	-1.38841	1.14161e-05	-3.39743
GARNL3	NM_032293	0.00057737	1.55857	8.21533e-05	1.70995	0.000353776	1.64083
PSME3	NM_005789	3.70307e-05	-3.61726	0.000127849	-3.16395	0.00014801	-3.33711
CTR9	NM_014633	3.12458e-05	1.83601	1.06966e-05	1.94088	3.88762e-06	2.13953
JSRP1	NM_144616	0.794197	-1.09983	0.0246406	-2.40551	1.51292e-06	-13.7047
DMTF1	NM_021145	0.00157234	1.24152	0.000164829	1.31584	4.44764e-06	1.48353
FLG	NM_002016	0.593541	-1.09859	0.0411464	-1.46146	8.54104e-06	-3.02408
CCRL2	NM_003965	0.000180394	1.46195	4.68104e-05	1.53597	1.98263e-06	1.7943
KIAA0664P3	BC021555	0.258522	1.20431	0.276155	1.19597	3.63097e-06	2.97102
FERMT2	NM_006832	0.0428102	-1.3825	0.163482	-1.24144	6.50547e-07	-3.16845
STS	NM_000351	0.849732	1.11386	0.739432	1.20863	0.868017	1.10551
RORC	NM_005060	0.311011	-1.14089	0.000223895	-1.77703	1.80154e-06	-2.48436
CBWD1	NM_018491	0.00014873	-4.74309	0.000387279	-4.12701	2.41681e-05	-6.94109
PTGER1	NM_000955	0.0250449	1.22665	0.00192661	1.35253	7.26136e-06	1.72182
SLC27A5	NM_012254	0.000292206	-1.99127	2.67219e-06	-2.78686	6.81443e-06	-2.75284
MAP2	NM_002374	0.0370243	-1.96887	0.0864737	-1.72648	1.00429e-06	-9.62194
AFF2	NM_002025	8.56831e-05	-3.65239	2.16102e-06	-5.71838	6.87015e-05	-4.06066
BLM	NM_000057	0.0120424	1.43449	1.08248e-05	2.15652	4.4662e-06	2.39418
HP1BP3	NM_016287	0.0080619	1.25257	0.000161065	1.42848	9.75878e-07	1.77118
ABCA12	NM_173076	0.0354895	-2.11565	0.160839	-1.62102	9.22902e-06	-8.18376
ARMC2	NM_032131	0.0847125	1.2298	0.00792844	1.40122	4.19782e-06	2.15412
EIF3D	NM_003753	6.18646e-05	-1.86536	0.00032615	-1.70479	5.62584e-05	-1.94801
HIF1A	NM_001530	0.000416348	-2.65499	0.000475183	-2.62001	5.38794e-06	-4.54964
NPAS4	NM_178864	0.0254587	-1.29079	3.23404e-05	-1.76672	0.000541847	-1.58973
HSPB7	NM_014424	0.60961	-1.07256	0.00485964	1.53712	0.000126908	1.98507
RPL9	NM_000661	0.000155793	-2.11461	0.00067589	-1.90796	1.08254e-06	-3.27995
SLK	NM_014720	1.10673e-05	-17.8154	7.77984e-05	-11.5273	2.92421e-06	-29.4791
LAPTM4A	NM_014713	0.000826576	-1.70575	0.000438113	-1.77082	1.83689e-06	-2.62741
ZNF454	NM_182594	0.00175414	-1.33184	2.59965e-05	-1.54316	4.31745e-05	-1.55399
KIAA0922	NM_001131007	0.000116022	-3.31565	0.000153167	-3.21572	1.8025e-05	-4.45197
CARD8	ENST00000357778	9.39305e-05	-4.2582	2.7732e-05	-5.00772	0.000218665	-4.1361
HIVEP3	ENST00000372583	0.200252	1.38023	0.621984	1.12944	9.70071e-06	4.64654
COLEC12	NM_130386	0.000105707	2.51771	4.41936e-05	2.7117	1.91478e-06	3.87925
FGD3	NM_033086	0.359038	1.13689	0.055473	1.32113	1.60313e-06	2.68917
ATP9A	NM_006045	1.67414e-05	2.39846	0.000845017	1.83378	1.25947e-05	2.58417
RBBP9	NM_006606	0.000572717	-3.21813	5.18719e-06	-5.88758	0.000360879	-3.67125
H2AFB1	NM_001017990	0.903379	1.00629	0.000230904	1.2597	7.01221e-06	1.39224
LRRK2	NM_198578	0.331906	1.20638	0.00367104	1.86628	1.40195e-06	3.9708
RGPD3	NM_001144013	0.000128015	-2.12402	7.5419e-05	-2.20441	8.11171e-06	-2.74385
RGPD5	NM_005054	0.000128016	-2.12402	7.54193e-05	-2.20441	8.11176e-06	-2.74385
C19orf28	NM_174983	0.000185215	1.72302	2.74109e-05	1.90608	2.35451e-06	2.29128
CKAP5	NM_001008938	0.0646773	-1.43651	0.293528	-1.22082	3.1464e-06	-3.57375
GPSM2	NM_013296	4.93375e-06	-7.40912	3.85448e-05	-5.45977	6.35087e-05	-5.60741
DSG1	NM_001942	0.0260856	-2.28549	0.0841215	-1.86706	1.6253e-06	-11.9418
KIAA1429	NM_015496	0.839165	-1.04996	0.892634	1.03294	3.86198e-06	-4.99691
FBLN7	NM_153214	0.0444314	1.22878	0.00937372	1.31872	2.08339e-05	1.76708
EIF2B2	NM_014239	0.000343866	-2.29641	0.00284125	-1.92385	1.92057e-06	-3.92183
ANKRD26	NM_014915	8.91398e-05	-3.02271	0.166212	-1.37963	0.000385932	-2.77197
ZNF611	NM_001161499	8.00634e-05	2.51026	0.000928733	2.05703	8.89874e-06	3.23177
UBE2A	NM_003336	0.0752783	-1.53912	0.0124364	-1.88264	7.42202e-06	-4.39377
AIM1	NM_001624	0.00857844	-1.99548	0.0600486	-1.6022	4.88382e-06	-4.81905
CRIM1	NM_016441	0.0104055	-1.67172	2.52862e-05	-2.71173	7.08462e-05	-2.63405
ELF4	NM_001421	2.91578e-05	1.96767	0.00165521	1.57547	1.10877e-05	2.17447
PALLD	NM_001166108	0.0256549	-2.43419	0.174932	-1.67835	3.82857e-06	-12.1445
UTP15	NM_032175	0.000317795	-2.85599	0.0010104	-2.52974	1.61561e-05	-4.27619
SMARCA2	NM_003070	0.171643	1.15048	0.0115373	1.31765	0.000220901	-1.6093
MUC5B	NM_002458	0.00409347	-3.19637	1.93069e-05	-7.46083	8.83898e-06	-9.67176
STAT2	NM_005419	0.00248614	-2.94077	0.000233927	-4.05442	8.80702e-07	-10.4101
ARHGEF2	NM_001162383	0.000825881	1.92322	0.00126898	1.86449	9.69838e-06	2.83709
TSPAN1	NM_005727	0.000963745	1.5871	0.02014	1.35042	9.53788e-07	2.43791
RBM22	NM_018047	5.16041e-06	-4.42385	0.00538148	-2.10797	0.0209161	-1.88549
KRT72	NM_080747	0.0467655	-1.15655	0.0649261	-1.14338	2.68451e-06	-1.61158
NF2	NM_000268	0.169228	-1.41405	0.422399	1.21993	7.06101e-06	-4.81678
KRT36	BC043581	0.0671856	-1.19103	0.00215341	-1.37627	5.6671e-06	-1.811
SUMO1P1	NR_002189	0.000586728	1.26383	0.00167369	1.23125	6.42601e-06	1.44991
CXCL16	NM_022059	0.00546784	-1.68512	0.000113982	-2.23856	1.1751e-05	-2.82201
NWD1	NM_001007525	0.0268851	1.49318	0.00151923	1.85607	1.09482e-05	2.84964
SLC30A2	NM_001004434	6.26487e-05	-4.09026	7.98369e-06	-5.31343	8.38813e-06	-5.83997
SLMO2	NM_016045	0.000355923	1.36721	2.21341e-05	1.49556	1.0985e-06	1.71125
RPL13AP6	NR_026715	0.000370192	-1.3525	0.00126058	-1.30268	1.05537e-06	-1.68576
ZNF207	NM_003457	0.0286269	1.11662	0.143387	1.07368	4.65474e-06	1.36595
PITPNB	NM_012399	0.00296577	-2.49503	0.00262682	-2.53119	1.49475e-06	-7.06763
HCFC1	NM_005334	2.96681e-05	-7.34188	1.98498e-05	-7.85495	0.000116878	-6.5186
STAT1	NM_007315	0.535618	1.07096	0.235604	-1.14235	0.000184921	1.70396
ZCCHC14	NM_015144	0.000139817	-4.24531	0.000166509	-4.14637	1.44561e-05	-6.46089
LMBRD2	NM_001007527	0.0039372	-1.73105	9.77895e-06	-2.71015	0.0247609	-1.54125
DENND4A	NM_001144823	0.000423461	1.58891	2.83872e-05	1.81151	1.1093e-05	1.97453
PLEKHF1	ENST00000299373	0.00237012	-1.4434	1.18074e-05	-1.84938	3.18966e-05	-1.82428
RNF215	NM_001017981	0.0220985	-1.25363	0.00653828	-1.31909	8.07157e-06	-1.78967
USP32	NM_032582	0.00208805	-2.65282	0.00067165	-3.04002	2.22603e-05	-5.05824
TACC1	NM_006283	0.00161491	1.93106	3.03704e-05	2.64764	4.71436e-06	3.31444
PKD1	NM_001009944	0.175902	1.3499	0.000186894	2.68026	9.85213e-06	3.85069
KRT4	NM_002272	0.0011018	-3.12524	0.00146073	-3.01273	5.72411e-06	-7.06527
TTC37	NM_014639	7.26584e-05	1.50932	6.54981e-06	1.6524	3.58439e-06	1.74672
GRIK3	NM_000831	0.000595582	-2.19457	0.000130943	-2.49319	1.85514e-05	-3.15277
PGM3	NM_015599	0.0880299	1.15317	0.0719129	1.16304	1.63837e-06	1.77435
RTN4	NM_020532	0.308105	-1.2905	0.22373	-1.35835	2.4372e-06	-5.53693
NAV1	NM_020443	0.000304524	1.69823	2.0958e-05	1.96196	1.13193e-05	2.11976
OSTF1	NM_012383	0.029099	-1.72306	1.9747e-05	-3.66339	2.14305e-05	-3.92721
CCDC105	NM_173482	0.00065277	-1.49764	0.000116565	-1.6148	8.93546e-05	-1.6833
CDK5R2	BC041771	0.00107636	-1.74383	4.8781e-05	-2.12484	5.59169e-06	-2.5943
TYMP	NM_001113755	0.000942319	-1.40463	6.84821e-05	-1.55328	8.2035e-05	-1.58347
HNF1A	ENST00000402929	0.0979111	-1.40159	0.00188365	-2.01244	5.76639e-06	-3.58767
DYNC1LI2	NM_006141	0.000117672	-4.05887	1.00729e-05	-5.62024	8.56261e-06	-6.3894
C20orf111	NM_016470	0.00128401	-1.52481	0.000140428	-1.69993	3.7785e-05	-1.88253
SLITRK6	NM_032229	0.025096	-1.41536	0.0341413	-1.38556	5.80329e-06	-2.56129
C9orf78	NM_016520	1.94225e-05	-2.50963	1.88645e-05	-2.51515	0.000452018	-2.0795
FAM53A	NM_001013622	0.0191369	-1.52457	0.00673469	-1.64997	1.02807e-06	-3.43007
SLC30A5	NM_022902	3.38993e-05	-2.08234	0.00537526	-1.53402	0.00268662	-1.64601
TMUB2	NM_024107	0.0528231	1.25411	1.6144e-05	1.87345	5.37875e-06	2.06685
CADPS2	NM_017954	0.000785114	1.64298	0.0179712	1.38034	1.54883e-06	2.47012
CLASP1	NM_015282	0.000316509	-4.3236	0.444267	-1.29784	1.127e-05	-8.05103
KIDINS220	NM_020738	0.0732464	-1.39467	5.47943e-05	-2.4757	2.60592e-05	-2.78536
PILRB	NM_013440	0.000223244	-4.77475	1.69117e-05	-7.12556	7.79984e-05	-6.2262
NGEF	NM_019850	0.0359285	-1.35509	0.00130288	-1.66044	5.91451e-07	-2.8501
SYPL1	NM_006754	0.0173196	-1.39138	0.0278147	-1.35229	7.41131e-07	-2.63884
GMPS	NM_003875	0.0198917	-1.20327	0.0761433	-1.1463	3.66933e-06	-1.64252
AMT	BC044792	0.716381	1.05238	0.00849302	1.5014	0.000213846	1.95363
HIC2	NM_015094	0.000270426	-1.44185	0.000193905	-1.45932	2.36663e-06	-1.783
NRP1	NM_003873	0.00337294	1.38041	0.00275051	1.39245	6.2477e-06	1.87793
RALGPS1	BC032372	0.960063	-1.0046	0.218783	1.1219	8.42415e-06	1.78324
DTHD1	NM_001170700	0.00126221	1.44122	2.48776e-05	1.70599	7.57487e-06	1.86514
KIAA0430	NM_014647	0.949594	-1.00505	0.0140613	1.23672	3.07628e-05	1.57212
RHBDF1	NM_022450	0.13127	-1.20494	0.0399247	-1.29787	1.37797e-06	-2.37769
RNF14	NM_004290	0.756059	-1.08696	0.126588	-1.5261	4.03985e-06	-5.99226
SLC19A1	NM_194255	0.509843	1.09549	0.000573095	1.75126	2.46383e-06	2.59462
GFPT2	NM_005110	0.000597148	1.5491	0.00059553	1.5493	3.67362e-05	1.82982
CCDC61	NM_001080402	0.0033558	-1.37402	0.000371928	-1.50577	1.06042e-06	-2.02985
NIPA2	NM_030922	0.000708277	1.43824	9.28189e-06	1.71442	2.3146e-05	1.70094
STXBP3	NM_007269	0.0603595	-1.59497	0.00576527	-2.069	1.59835e-06	-5.4449
MAP3K2	NM_006609	0.000420944	-2.49128	8.04232e-05	-2.91434	1.69825e-05	-3.65187
DARC	NM_001122951	2.41314e-05	1.88826	0.000205883	1.69069	0.808392	1.03038
GLTP	NM_016433	0.12476	-1.22967	0.255251	-1.16301	3.00754e-05	-2.1016
AGK	ENST00000424238	0.0104527	1.1929	0.000628092	1.28888	1.41575e-06	1.57472
C3orf10	NM_018462	0.035378	-1.36628	0.00999166	-1.48322	3.84349e-06	-2.54959
MTMR9	NM_015458	0.000405455	1.50482	0.000668104	1.47369	1.16382e-05	1.81391
LYST	NM_000081	0.0761235	-2.12789	0.035019	-2.494	4.11505e-06	-15.1883
CLINT1	NM_014666	0.0125288	-1.63606	0.0179197	-1.58818	5.46675e-06	-3.25669
SGCG	NM_000231	0.00014481	2.75528	3.83323e-05	3.13051	4.59957e-06	4.20009
MAPK14	NM_001315	6.74984e-05	-3.75294	0.00013412	-3.46467	3.545e-06	-5.93971
GPER	NM_001505	0.0125091	1.42731	4.7068e-06	2.25594	1.09239e-05	2.24409
FAM47A	AK292354	0.000515248	-2.59185	0.000128154	-2.98113	2.94393e-06	-4.86157
EZH2	NM_004456	1.50061e-05	-5.20398	0.000247389	-3.62385	0.00200333	-2.96534
UNC80	ENST00000281753	0.87636	-1.01685	0.0597631	-1.23629	2.09195e-06	-2.12347
FLJ33534	AK090853	9.56904e-05	1.60051	6.16662e-06	1.80565	6.37551e-05	1.67751
ZFAND1	NM_024699	0.00209153	-2.21308	0.00638167	-1.98148	2.50305e-06	-4.78417
REPS1	NM_031922	0.00798124	-1.59038	0.0157319	-1.5147	2.09266e-06	-3.04286
SGSM2	NM_014853	0.000265264	-2.96845	8.16802e-05	-3.37153	4.55661e-06	-5.12465
WSCD2	NM_014653	0.00639117	1.35241	0.000184501	1.57741	1.2932e-06	2.0654
HSPA4	NM_002154	0.00336746	-4.51295	0.00125628	-5.48591	4.85288e-05	-12.0846
CLEC18B	NM_001011880	0.000843405	-2.25007	1.80297e-05	-3.19857	6.0837e-06	-3.83439
PIK3R5	NM_001142633	0.129855	1.35648	0.000118927	2.53001	8.49697e-05	2.7598
HOOK1	NM_015888	0.0286156	-1.78794	0.00476327	-2.19005	1.90014e-05	-4.35056
TMBIM6	NM_003217	1.85713e-05	-3.23886	9.94136e-06	-3.44065	0.000707848	-2.43126
C19orf63	NM_206538	0.0183126	1.21235	0.000176196	1.41427	9.91231e-06	1.60177
MAP4K1	NM_001042600	0.000864834	3.18801	0.00193131	2.87466	5.13042e-07	10.0606
KLRG1	NM_005810	0.0011878	2.40683	4.66661e-05	3.34859	4.5944e-06	4.69171
GATA5	NM_080473	0.252825	-1.33061	0.032228	-1.75015	1.47607e-06	-5.84681
SIN3B	NM_015260	0.00142109	1.62603	4.95853e-06	2.26798	1.52593e-05	2.21504
LARS	NM_020117	0.268561	-1.44606	0.960997	-1.01617	7.4416e-06	-8.08458
SLC22A12	NM_144585	0.000168103	1.80562	2.52527e-05	2.01152	1.31748e-05	2.18515
RTTN	NM_173630	7.45574e-05	-4.33152	8.44767e-06	-5.79751	0.000337312	-3.84955
TP53BP1	NM_001141980	0.000905127	-5.12339	0.00010697	-7.5765	7.33663e-06	-14.7286
ZC3H7A	NM_014153	0.00111535	-4.05212	2.99352e-05	-7.27997	4.65943e-05	-7.59669
LASS2	NM_181746	0.00391138	1.38657	7.574e-05	1.64857	3.80627e-06	1.96748
DNAH2	NM_020877	0.053847	1.1697	0.0376621	1.18578	7.46016e-07	1.79285
MFAP4	NM_002404	0.000128925	2.11679	7.05357e-05	2.20805	1.45075e-05	2.61211
ITGA10	NM_003637	0.0306581	1.42824	0.0206083	1.47032	1.94302e-06	2.97681
LRRFIP2	NM_006309	0.000459387	-7.24924	0.000694637	-6.65885	5.92689e-06	-21.809
PLA1A	NM_015900	0.00162211	1.97218	0.000757575	2.0977	3.12455e-05	2.89742
ZNF189	NM_003452	5.21891e-05	-3.86965	4.01889e-05	-3.99085	0.000117928	-3.79707
ZDHHC13	NM_019028	0.000308632	-3.83922	1.31495e-05	-5.93181	9.21712e-06	-6.97491
UEVLD	BC011011	0.0248949	-1.68761	0.0925241	-1.46322	5.81967e-06	-4.11356
UCP3	NM_003356	0.611174	1.02731	0.000475478	1.2453	0.000334482	1.2728
LYN	NM_002350	0.000152659	1.67302	3.64835e-05	1.79463	2.3135e-06	2.1619
GPR110	NM_153840	0.00111279	-3.95978	2.34841e-05	-7.32872	8.34245e-05	-6.64647
LOC440313	AK127131	8.72341e-05	-1.72448	0.00012851	-1.69206	3.62092e-05	-1.86673
ADORA1	NM_000674	0.00388075	-1.77492	0.000361432	-2.12928	9.31065e-05	-2.49113
RHOBTB1	NM_014836	0.0425509	-1.895	4.57902e-05	-4.67945	6.45148e-06	-6.82096
ZNF212	NM_012256	0.00543781	-1.6929	0.000189247	-2.16964	4.60125e-06	-3.07985
NPHP3	NM_153240	0.000388905	1.79603	0.000320579	1.81692	6.47201e-06	2.43422
IFT172	NM_015662	0.000693173	-2.67609	7.20989e-05	-3.41359	0.000185714	-3.2986
EPS8	NM_004447	0.000589876	1.69285	0.000104201	1.86682	4.11999e-06	2.37399
MAP2K3	NM_002756	0.000370305	-3.24821	0.000265215	-3.38089	0.000105883	-4.09459
CLDN11	NM_005602	4.61225e-05	1.80624	8.28724e-05	1.75334	3.45749e-06	2.16381
KALRN	NM_001024660	1.26302e-05	-2.32191	3.81784e-05	-2.15747	3.01234e-06	-2.7127
MAGI1	NM_015520	0.0067719	-4.632	0.00112318	-6.91799	3.72123e-06	-31.0811
IGF2BP2	NM_006548	0.511144	1.15045	0.00322954	2.02369	0.000430418	2.57039
ZCCHC11	NM_001009881	0.000214526	1.60038	3.07139e-05	1.75081	8.27477e-05	1.72471
IPO11	NM_001134779	0.000387391	-2.91874	6.82122e-05	-3.53591	0.00193382	-2.58544
RIN2	NM_018993	0.00110565	1.52613	0.000826867	1.54766	4.31314e-06	2.099
ERBB2IP	ENST00000380943	0.742606	-1.09807	0.951193	1.01756	1.07582e-05	-5.8201
CACNA2D4	NM_172364	0.0527504	-1.48169	0.00333303	-1.89337	0.00752769	-1.82864
COL15A1	NM_001855	0.736799	1.07909	0.00582634	1.99983	1.56085e-05	3.89296
IL15	NM_172174	0.000860676	1.52479	0.26816	1.12959	6.41534e-06	2.00944
ZAN	NM_003386	0.000334539	-3.88216	2.63171e-05	-5.52864	2.17347e-05	-6.31316
NLRC5	NM_032206	0.187255	1.48758	0.0190808	2.10361	7.64623e-06	6.49366
ARL6IP5	NM_006407	0.656772	1.02894	0.000153585	1.34633	7.773e-05	1.399
SAPS1	NM_014931	0.102529	-1.41254	4.60674e-05	-2.87535	6.14266e-05	-2.98176
KIF21A	NM_001173464	0.200361	1.2575	0.590506	1.09915	2.55565e-05	-2.74591
LMBR1	NM_022458	0.000424029	-4.13141	0.000430916	-4.1217	3.97413e-05	-6.53263
PCBP2	NM_005016	0.091673	-1.48276	0.600082	-1.1255	3.32534e-06	-4.5849
ZNF192	NM_006298	0.00299345	-1.42317	5.70265e-05	-1.70606	1.65847e-05	-1.8751
SPINK5	NM_001127698	0.00020242	-3.33313	0.000956258	-2.78691	1.99104e-05	-4.79612
CIRH1A	NM_032830	0.137439	-1.62982	0.010585	-2.44226	3.73868e-06	-8.53447
TMEM135	NM_022918	9.09187e-06	2.70847	9.49505e-05	2.26581	4.80715e-06	3.03503
NFAM1	NM_145912	0.00186596	-1.65534	0.000269861	-1.86336	1.26377e-05	-2.37451
PPARD	NM_006238	0.00585365	-2.09057	0.00182201	-2.36397	5.70739e-05	-3.66124
CAPRIN1	NM_005898	0.000144612	1.59349	3.52918e-05	1.69597	2.7429e-06	1.98532
KIF5C	NM_004522	0.488632	1.17494	0.000140933	2.95401	3.70529e-05	3.64753
CACNA1A	NM_000068	0.171878	-1.7147	0.00050985	-4.88898	4.85312e-06	-12.6149
ATP11A	NM_015205	0.000872027	-8.73287	7.06002e-05	-16.0712	7.38645e-05	-18.7964
SOHLH1	NM_001101677	0.000879722	-2.22898	0.0018259	-2.08845	2.41118e-06	-4.18334
CSMD1	NM_033225	0.000643372	-3.66477	2.76081e-05	-5.7287	1.74609e-05	-6.83889
C11orf21	AB029488	0.00469571	1.58083	0.000377053	1.85256	5.31822e-06	2.58043
TBCK	NM_001163435	5.43643e-05	-6.67029	1.9228e-05	-7.93804	0.00141099	-4.27562
CD160	NM_007053	0.225928	1.0998	0.00582191	1.26623	1.30451e-05	1.59934
KIF15	NM_020242	0.000547674	-3.50033	0.000315944	-3.76512	0.000244958	-4.22954
MKNK1	NM_003684	0.000120937	1.58283	0.000167417	1.56119	2.36202e-06	1.95844
PSMC3	NM_002804	0.0910518	1.25716	0.000128696	1.85	1.77639e-06	2.52134
HDHD1A	NM_001135565	0.179555	1.63981	0.270953	1.49546	0.585618	-1.23218
RNF213	NM_020914	0.000387612	1.70734	0.000227716	1.75778	3.61332e-05	2.02776
C1orf158	NM_152290	0.000283796	-2.45812	1.8366e-05	-3.15474	3.08016e-05	-3.214
TNFRSF8	NM_001243	0.648667	1.10779	0.000296535	-2.65522	8.33428e-05	-3.21462
PDS5B	NM_015032	8.85999e-06	1.67556	4.84517e-06	1.71738	8.64872e-05	1.57192
DUSP10	NM_144728	0.0950016	1.15194	0.321677	1.08536	1.51797e-06	1.79631
GAB2	NM_080491	4.8124e-06	-4.39137	8.9005e-05	-3.19985	0.00283656	-2.34852
ATXN2L	NM_007245	0.000135513	-8.64928	1.5691e-05	-13.4639	0.000840198	-6.70389
C1orf26	NM_017673	0.000960229	1.7904	1.35086e-05	2.3803	4.19085e-05	2.31049
IL12RB1	NM_005535	0.143402	1.25519	0.00112726	1.76909	3.8845e-06	2.74768
ATAD2B	NM_017552	0.000619919	-3.30333	0.000475732	-3.41711	6.60756e-06	-6.7058
CCM2	BC063663	0.000512848	1.94046	0.000424128	1.96628	4.35712e-06	2.91031
C9orf86	NM_024718	0.000839243	-2.49708	3.44447e-05	-3.46488	1.29052e-05	-4.17424
ALDH9A1	NM_000696	0.0158541	-1.4963	0.00178463	-1.7372	3.85325e-06	-2.81082
WDR91	NM_014149	0.113875	1.386	0.00255936	1.981	3.37472e-06	3.86175
RRAD	NM_001128850	0.00227531	1.21649	0.000994453	1.24132	3.4283e-06	1.464
NUP98	NM_016320	3.15894e-05	-3.15111	4.48886e-05	-3.04626	3.43147e-05	-3.34979
CSMD3	NM_198123	2.53393e-05	2.11078	0.557993	-1.08408	0.572395	1.08599
FAP	NM_004460	0.000870047	3.28684	0.000470384	3.56506	6.19995e-06	7.21377
CENPC1	NM_001812	0.000411037	2.50265	0.205248	1.32527	9.69953e-06	3.88852
ZNF500	NM_021646	0.000404436	-1.96103	0.000126855	-2.12543	6.1656e-05	-2.34795
GIPR	NM_000164	0.00301199	-1.66435	5.07053e-05	-2.18088	8.26941e-05	-2.20796
FBXO4	NM_012176	0.510535	1.05088	0.00118035	1.32576	1.47087e-05	1.5727
STAM2	NM_005843	0.00752852	-1.50293	0.00827038	-1.49425	8.54785e-06	-2.38822
MAST4	NM_015183	2.10417e-05	-6.38949	0.00025504	-4.40926	1.51374e-05	-7.54318
GSTP1	NM_000852	0.000105978	-2.05044	0.00757499	-1.55316	1.94038e-05	-2.41539
EIF3A	NM_003750	0.0141505	1.12456	2.24383e-06	1.33605	3.40689e-05	1.28159
NCOA2	NM_006540	0.0146295	-2.48221	2.83108e-05	-6.36379	3.89149e-05	-6.75862
AXL	NM_021913	0.000200623	1.79629	0.000198418	1.79741	4.85757e-05	2.02785
PHLPP2	NM_015020	0.137975	-1.49286	0.0656403	1.65777	8.51772e-05	3.91083
PARP10	NM_032789	0.00457323	1.28173	0.00131621	1.3373	6.74046e-05	1.51541
CLEC10A	BC027858	0.520823	1.07088	0.0897987	1.20579	1.59129e-05	1.88987
PATL1	NM_152716	2.02268e-05	-13.4708	7.80962e-05	-10.142	5.28692e-05	-12.7213
CCNK	NM_001099402	0.00292289	-1.66459	0.00423533	-1.62421	2.75512e-06	-2.82951
CREB3L4	NM_130898	0.833808	1.01426	0.0460575	1.15261	3.15316e-05	1.46578
TUBGCP4	NM_014444	0.00324025	-1.88989	0.000542301	-2.19217	1.86946e-05	-3.11003
HSD17B12	NM_016142	0.0224964	-1.62019	0.0130132	-1.70289	3.31151e-06	-3.79857
KIF12	ENST00000259410	0.000752222	-2.06687	0.000112322	-2.40551	2.88854e-05	-2.85378
MCART1	BC008500	0.199919	1.18622	0.0021451	1.57829	6.73161e-06	2.30939
RICTOR	NM_152756	0.000429602	1.43103	0.000749117	1.40196	5.90997e-06	1.74009
TNRC6B	NM_001162501	0.00711592	-2.89007	0.25319	-1.51399	6.07249e-06	-10.0648
EHMT1	NM_024757	0.0374335	-1.82028	4.33938e-05	-4.10229	8.27037e-06	-5.55499
DHRS7C	NM_001105571	0.000228624	1.32973	0.00110562	1.27315	1.91486e-05	1.45749
AK1	NM_000476	0.0305675	1.37016	0.0596196	1.30997	5.05608e-06	2.45161
EMID2	NM_133457	0.0936034	-1.29616	0.00570799	1.58043	0.00011071	2.13041
GIGYF1	NM_022574	0.0329053	1.44014	7.42133e-05	2.22012	2.17174e-05	2.55938
DGKG	NM_001346	0.00268673	-2.29619	0.0385073	-1.70888	3.29184e-05	-3.9742
KAZ	NM_015209	0.00903972	-1.99615	0.00118974	-2.47271	3.72598e-06	-5.04845
MCTP2	NM_018349	0.0282898	-2.93552	0.000511482	-6.65071	1.84924e-05	-15.2503
HNRPA1L-2	NR_002944	0.000802301	-2.12797	5.77068e-05	-2.65394	1.43745e-05	-3.20023
PLEKHG3	NM_015549	0.00565149	1.49229	0.00497434	1.50327	4.24872e-06	2.37578
COL4A5	NM_000495	0.544377	-1.19255	0.494416	-1.21988	4.64903e-06	-6.75417
ZSCAN1	NM_182572	0.000360237	-1.66504	0.000351528	-1.66715	2.9291e-06	-2.26189
GNB4	NM_021629	0.294171	1.12265	0.103715	1.20115	8.9213e-05	-1.75567
UCK1	NM_031432	0.00108526	1.5453	0.000118798	1.72512	2.93117e-06	2.19059
PRKCI	NM_002740	0.00384938	-2.25829	0.000809254	-2.67626	8.91796e-06	-4.83788
LMO4	ENST00000370542	0.0920978	-1.40316	0.000617493	-2.18542	1.46263e-05	-3.21849
PNPT1	NM_033109	0.000167117	-7.45701	0.000149233	-7.61965	2.91997e-05	-12.0457
NPHS1	NM_004646	2.42752e-05	-6.97049	0.000120127	-5.41181	5.46692e-06	-10.1653
SLC6A18	NM_182632	0.00047021	-2.24936	0.00734268	-1.78132	4.34436e-06	-3.65024
C10orf57	NM_025125	0.274845	-1.26904	0.0162523	-1.74847	6.97084e-06	-3.95667
TXLNB	NM_153235	8.31251e-05	1.74236	2.48741e-05	1.85181	4.88257e-06	2.10387
PGAM1	NM_002629	0.0353677	1.37499	0.000137259	1.95155	5.13668e-05	2.17008
COL6A2	NM_001849	0.0416144	-1.38682	0.000204383	-1.98473	2.75416e-06	-2.83586
WBP11	NM_016312	4.72326e-05	-4.67187	8.15799e-06	-5.93214	3.2071e-05	-5.41949
DPYSL5	NM_020134	0.0621327	1.08649	0.00175687	1.16438	6.59433e-06	1.31367
IZUMO1	NM_182575	0.00115104	1.15932	0.000266006	1.18848	4.07076e-06	1.29905
PTCD3	NM_017952	0.045074	-2.06787	0.222461	-1.53291	1.90178e-06	-11.2916
ZNF160	NM_033288	1.65438e-05	-1.97955	3.28015e-05	-1.90651	0.000147899	-1.81971
FGF13	NM_004114	0.10089	1.24404	0.157263	1.205	4.33491e-06	2.34552
PAK3	NM_001128166	0.0219599	1.87896	0.000625137	2.81116	1.04384e-05	4.90197
RGL2	NM_004761	0.0027618	-2.0244	4.57437e-05	-2.93584	9.08986e-06	-3.68604
DMBT1	NM_004406	0.130419	1.36764	0.00125494	2.11577	1.60343e-06	4.20104
C9orf80	ENST00000374236	0.0840742	-1.88693	0.000199711	-4.94732	1.02373e-05	-8.96881
PIWIL2	NM_001135721	0.0666377	1.26066	0.0182352	1.36003	1.0571e-06	2.43295
TMEM63A	NM_014698	0.00145571	-2.3276	6.73894e-05	-3.16679	3.87241e-05	-3.60722
PKD1L1	NM_138295	0.00326225	-2.10531	0.000100773	-2.95411	6.59394e-05	-3.29854
SUPT5H	NM_003169	0.00013784	-3.19268	2.20466e-05	-3.90722	3.81102e-05	-3.97764
CSAD	NM_015989	0.000575239	1.8809	8.64879e-05	2.13804	3.07924e-06	2.87976
DCAF6	NM_018442	1.81429e-05	2.34676	4.13294e-05	2.21741	3.51863e-06	2.79688
SIDT1	NM_017699	0.0253521	-2.67927	8.22801e-05	-7.57111	2.36792e-05	-10.9164
HOOK3	NM_032410	1.40054e-05	-2.99369	0.00798827	-1.75236	0.000174963	-2.54347
KIF26A	NM_015656	0.109488	1.2739	0.000244946	1.91329	1.47982e-05	2.41511
FNDC3A	NM_001079673	0.00128645	1.37446	0.000150542	1.48811	1.66658e-06	1.83897
FGR	NM_005248	0.00275071	1.68915	1.4814e-05	2.40827	1.71994e-05	2.51186
SUCNR1	NM_033050	0.00193497	1.41102	0.0226907	1.26815	4.88744e-05	1.69947
TRPM8	NM_024080	0.0273966	-2.30018	2.62063e-05	-6.80864	4.76938e-05	-6.9155
AGA	NM_000027	0.000476793	-2.00113	7.19144e-05	-2.29729	0.000115778	-2.32793
NBPF3	NM_032264	3.98852e-05	-3.34512	0.000218861	-2.81373	1.77773e-05	-3.93548
C5orf33	NM_001085411	0.0383547	-1.62185	1.1144e-05	-3.60269	0.000123056	-3.02652
GARS	NM_002047	0.276719	-1.22188	0.744392	-1.06099	4.34379e-05	-2.72
ZNF394	NM_032164	0.000134135	-1.55113	3.70329e-05	-1.63592	2.07095e-05	-1.72988
RORA	NM_134261	0.000297149	-1.96702	0.00271659	-1.69514	7.67915e-06	-2.68339
OSBPL7	NM_145798	0.00323036	-2.41788	0.00711175	-2.20456	0.00172264	-2.75519
C12orf72	NM_173802	0.000122886	-3.16599	0.000929721	-2.55728	7.54367e-06	-4.69777
PCSK1	NM_000439	0.0486081	1.13472	0.0640613	1.12516	5.04789e-06	1.49047
HERC3	NM_014606	0.000155623	-3.38758	8.99943e-05	-3.60876	7.57408e-06	-5.33294
MAX	NM_002382	5.0245e-05	-5.66577	1.59183e-05	-6.75085	0.000836485	-4.05442
MRO	NM_031939	0.899619	-1.01929	0.000206866	-1.98159	2.06463e-05	-2.43471
STBD1	NM_003943	0.000748473	-1.56295	2.68727e-06	-2.08041	0.000203387	-1.71815
PHKB	NM_000293	0.00232584	-5.44186	0.000213352	-9.02219	3.88555e-05	-15.2202
FLII	NM_002018	0.000310579	-5.08805	0.000522044	-4.6765	5.66265e-05	-7.55746
ANKHD1-EIF4EBP3	NM_020690	0.000858727	1.36139	4.84113e-05	1.50371	5.40503e-06	1.67696
ACADL	NM_001608	0.117771	-1.15404	0.676451	-1.03775	0.000662134	1.45776
HAPLN3	NM_178232	0.0236422	-2.03571	3.91816e-05	-4.65026	8.42697e-06	-6.34729
FAM40B	NM_020704	0.882511	1.01752	0.000318802	1.66255	5.76566e-05	1.88256
PEX6	NM_000287	0.00761312	-1.96735	6.38173e-05	-3.17688	1.01398e-05	-4.17462
THEM5	NM_182578	0.00040629	-2.43802	0.000404928	-2.43877	7.78252e-06	-3.8216
UFC1	NM_016406	0.00907126	-1.41083	0.00466985	-1.46167	1.78505e-05	-2.04131
GPR98	NM_032119	0.0210581	-1.76481	4.9537e-05	-3.24565	4.11364e-05	-3.5569
UTP6	NM_018428	0.000175601	-3.88153	1.69186e-05	-5.28362	0.0013233	-3.20286
ARHGDIB	NM_001175	0.000731662	-3.35563	0.00056324	-3.47341	1.22696e-05	-6.48612
NDUFA6	NM_002490	0.039965	-1.25312	0.421486	-1.0877	2.41343e-05	-1.82446
EXOC6B	NM_015189	0.00525932	-1.60506	0.0105826	-1.53066	5.37991e-06	-2.70282
LINGO1	NM_032808	0.0327277	1.21483	0.0329093	1.21455	1.92794e-06	1.82963
BZW1L1	NR_026584	6.9663e-05	-10.9244	0.000100687	-10.1058	0.000108377	-11.4384
RASA1	NM_002890	0.00285256	1.46537	0.000343954	1.62534	1.41791e-06	2.26203
FBN3	NM_032447	0.000152916	-5.36941	1.6602e-05	-7.68425	0.000115526	-6.23274
NTN1	NM_004822	0.718009	1.06769	0.000382954	2.15785	0.000134257	2.46803
IDH3G	NM_004135	0.0019283	-1.25548	8.66908e-05	-1.36881	0.109162	1.11942
DPYD	NM_000110	0.000117977	1.69112	0.000118625	1.69067	5.29814e-06	2.05867
POLH	NM_006502	0.000677531	-2.8002	0.00074147	-2.77226	1.26715e-05	-4.82089
LRP1B	NM_018557	0.112181	1.52569	0.00861901	2.10172	9.78242e-06	4.96886
CTSZ	NM_001336	0.00316754	1.41264	0.00583056	1.37392	2.00786e-06	2.07382
CTNNB1	NM_001904	0.1072	-1.97	0.45	-1.36	0.0001	-8.07
RUVBL2	AF151804	9.4874e-06	-2.34976	6.65463e-05	-2.06768	5.20687e-05	-2.19734
TGFBI	AK303643	0.000505518	1.91706	0.00604244	1.61717	0.000670663	1.95391
RRP9	NM_004704	0.000715876	-2.1826	0.000145855	-2.49945	1.24736e-05	-3.32332
WASL	NM_003941	0.0055	-2.04	0.0049	-2.07	0.01	-1.97
CXorf41	NM_001169154	0.00346393	-1.49574	1.09092e-05	-2.03985	0.000167976	-1.8171
COL19A1	NM_001858	0.670105	-1.09431	0.0553243	1.52996	6.98321e-05	3.05706
AAK1	NM_014911	0.0215634	1.24776	0.00256197	1.35905	2.57645e-05	1.67643
SPEN	NM_015001	0.0435091	1.25633	0.000315286	1.58899	2.3964e-06	2.10106
C21orf91	NM_001100420	0.0195491	-1.68537	0.0229838	-1.65913	3.26682e-06	-4.08581
GTF2H1	NM_005316	0.0256464	-1.65119	0.00496003	-1.93113	3.69955e-05	-3.23578
IFT140	NM_014714	0.281111	1.11148	0.171806	1.14487	1.13006e-05	1.81375
CIAPIN1	NM_020313	0.1514	1.18103	0.0269082	1.30597	3.52697e-06	2.14056
NBAS	NM_015909	5.67454e-05	-4.65935	0.00312442	-2.74696	1.9126e-05	-5.98557
PSTK	NM_153336	0.310883	1.06653	2.23112e-05	1.41196	2.71851e-05	1.43326
SYCP1	NM_003176	0.0135767	1.55586	0.0404267	1.42957	5.8171e-05	2.42514
KNTC1	NM_014708	0.032176	-1.85589	0.00329301	-2.45629	1.95343e-05	-4.95085
STEAP2	NM_001040665	0.00218098	-2.17764	8.54847e-05	-2.97924	5.02715e-06	-4.31795
RPL7A	NM_000972	0.000195904	-9.01229	6.47479e-05	-11.408	5.25516e-05	-13.8689
PLXNA3	NM_017514	0.725047	1.09393	0.257282	-1.34143	9.85595e-06	-4.89816
KDELR1	NM_006801	4.47182e-06	-2.54192	0.000165068	-1.99129	0.00115923	-1.81626
USP6NL	NM_014688	0.00044745	-4.06649	0.011849	-2.51371	6.97211e-06	-8.58209
PTPRT	NM_133170	0.273615	1.27103	0.153597	1.37188	2.6613e-06	4.41666
KIAA0586	NM_014749	0.704206	-1.12883	0.689798	-1.1359	6.06573e-06	-7.86908
SLAMF1	NM_003037	0.428482	1.10512	0.321824	1.13391	4.10018e-06	2.30522
VPS13C	NM_017684	0.000595569	2.14417	0.000137418	2.41713	1.32483e-05	3.14273
RNASEN	NM_013235	0.000484583	-3.93886	1.48257e-05	-6.5636	2.56782e-05	-6.739
CSNK1A1	NM_001025105	0.0265329	-1.82673	0.0428689	-1.72244	1.93095e-06	-5.99707
COPS7A	NM_001164093	0.1546	-1.40298	0.343865	-1.24822	7.88287e-06	-4.34221
ZCCHC7	BC036940	0.00184388	1.56363	7.02092e-05	1.8685	1.27114e-05	2.15013
COL21A1	NM_030820	0.0223941	-1.61988	0.11759	1.3745	8.51741e-05	-2.78059
ACOT11	BC001517	0.0983277	1.36891	0.0208097	1.57672	2.00741e-06	3.62494
UBR4	NM_020765	0.257461	1.0844	0.000627657	1.32799	1.55838e-05	1.52606
DCTN4	NM_001135643	8.78338e-05	-3.36052	2.3161e-05	-3.89537	4.90292e-05	-3.87137
TCIRG1	NM_006019	0.0313727	-1.76921	8.63535e-06	-4.38215	2.07743e-05	-4.30865
ORC5L	NM_002553	0.0021391	-2.23484	0.0506615	-1.60423	6.22864e-06	-4.40745
PRKD2	NM_016457	0.0370748	1.37814	0.00261389	1.64073	1.78553e-05	2.36703
TCEAL4	AF314542	0.00153118	1.58869	0.0564184	1.28969	4.41888e-05	2.01218
PPFIBP1	NM_003622	0.0482339	-1.66639	0.00473829	-2.16729	6.18928e-06	-4.87708
MAP2K7	NM_145185	0.0115357	-2.18515	6.14134e-05	-4.18081	5.24266e-06	-6.39332
MRS2	NM_020662	0.000258773	-3.46623	0.000395705	-3.29109	0.000110117	-4.17825
A2LD1	AK095850	0.502903	1.10829	0.000463688	1.88765	1.34546e-05	2.5291
MS4A6A	NM_152852	0.00017725	1.94758	0.000884021	1.75989	4.63522e-05	2.22181
NRD1	NM_002525	0.0440887	-2.04321	0.00125956	-3.50205	3.63362e-05	-6.56352
SYT1	NM_005639	0.150407	1.22787	0.113935	1.25481	3.62566e-05	2.17696
STAT4	NM_003151	0.00584927	2.11402	0.0006913	2.65302	9.19184e-07	6.16855
ZNF440	NM_152357	0.000503028	-2.64733	0.000107097	-3.10301	2.57401e-05	-3.896
SLC22A23	NM_015482	0.00847452	-2.55759	0.000174644	-4.42414	0.000284466	-4.50088
MMP9	NM_004994	0.52963	-1.1634	0.592437	-1.13736	1.76234e-05	4.15942
XPNPEP2	NM_003399	0.000616232	1.96377	0.000161774	2.16368	1.01543e-05	2.82523
SNORD36B	NR_000017	0.0135128	-1.44357	0.014723	-1.43586	8.18549e-06	-2.37351
RPS21	NM_001024	0.00163252	-1.91915	1.42956e-05	-2.794	1.56177e-05	-2.95074
UBA1	NM_003334	0.0331138	-1.36998	0.0884903	-1.27891	2.29828e-06	-2.63034
OAZ1	NM_004152	0.243604	-1.3946	0.117878	-1.57259	5.02586e-06	-6.29485
CAPN3	NR_027911	0.000618446	-4.85552	3.14431e-05	-8.0986	0.000181334	-6.66441
CYP1B1	NM_000104	0.000824642	1.98794	0.000288515	2.15297	2.19422e-06	3.40935
PMS2L11	NR_023383	0.0954696	-1.5836	0.000163163	-3.40834	2.10494e-05	-4.74554
RASAL2	NM_004841	0.000580384	-2.15337	0.0187508	-1.61326	2.79497e-05	-2.9456
SCML1	NM_001037540	9.1329e-06	-3.66941	0.000281084	-2.62025	0.000132766	-2.99812
TSPAN33	NM_178562	7.62596e-05	1.98407	0.000789495	1.72339	2.84714e-06	2.58181
FAM128B	NM_025029	0.00110109	-1.71058	0.000629959	-1.77004	1.6101e-05	-2.33717
HINT2	NM_032593	0.000201934	-1.92388	0.000498985	-1.81772	3.35867e-05	-2.26064
TRAPPC4	NM_016146	0.0021733	-1.82474	0.000182963	-2.1943	2.99416e-05	-2.66392
CPSF1	NM_013291	0.0192013	1.4465	0.000102542	2.02375	2.08701e-06	2.78884
TLK2	NM_006852	0.00582728	-2.04699	0.0129266	-1.88295	2.51191e-06	-5.04195
LHX3	NM_178138	0.367911	1.14608	0.00536502	1.59121	5.61862e-06	2.65279
MPP1	NM_002436	0.000126032	2.42149	4.40216e-05	2.64165	3.36997e-06	3.54493
R3HDM1	NM_015361	0.0104818	2.38678	0.000168774	4.17553	1.03333e-05	6.87805
USP5	NM_001098536	0.000922553	-2.74214	0.000201116	-3.25722	9.73373e-06	-5.09277
HIPK3	NM_005734	0.000342451	-3.88305	0.000776708	-3.47206	4.68051e-05	-5.6497
SHBG	NM_001040	0.000849752	1.67869	8.26494e-05	1.92064	0.0022235	1.63366
NDRG2	NM_201535	0.00295778	-1.86764	0.000138588	-2.39014	1.20446e-05	-3.12698
SCUBE2	NM_020974	0.00712628	-2.41799	0.00393829	-2.61343	0.000340098	-3.86973
NEB	NM_001164507	0.0730096	1.1627	0.0175457	1.22948	9.25554e-06	1.65577
LRRC29	ENST00000409509	0.31991	1.11544	0.367271	-1.10384	0.00021174	1.67848
SMG7	NM_173156	0.12012	1.19427	0.00940668	1.37046	2.37728e-05	1.90002
UNC5B	NM_170744	0.00147734	-2.2763	0.00103046	-2.35732	2.45708e-06	-4.74117
DDB1	NM_001923	0.529069	-1.03289	0.0990531	1.09146	8.59271e-06	1.38024
PITPNM1	X98654	0.0679173	-1.82577	0.000790325	-3.45465	6.2562e-06	-7.65638
BCAS2	NM_005872	0.00153298	-3.65998	0.0331706	-2.23944	3.48324e-06	-11.0485
MAGI3	NM_001142782	9.8751e-05	1.85872	0.000100772	1.8566	1.53613e-05	2.16174
DMXL1	NM_005509	0.000989984	-1.7742	5.62078e-06	-2.50329	1.18498e-05	-2.50467
MPP7	NM_173496	9.56926e-05	-2.71682	0.00964736	-1.79472	5.35605e-06	-3.84362
CYB5R2	NM_016229	0.0896815	-1.47955	0.352428	-1.23222	1.85961e-05	-3.72525
NLE1	NM_018096	0.23153	1.12694	0.00196422	1.4146	1.48243e-05	1.80624
ARMC8	NM_213654	1.57684e-05	-3.48921	4.759e-06	-3.94625	0.000203648	-2.88247
CMTM1	NM_181269	0.0965539	1.18321	0.00065742	1.47898	5.99733e-06	1.88117
GGCT	NM_024051	0.00880626	-2.08686	6.10714e-05	-3.6329	0.00118596	-2.76813
PRKAR1A	NM_002734	0.0238538	-1.7088	0.000878373	-2.36227	4.88247e-06	-4.28625
SLC4A11	NM_001174090	0.0552555	1.50226	0.00521964	1.87502	2.00901e-06	4.1397
SPP1	NM_001040058	0.517987	1.0662	0.597755	1.05361	6.27892e-06	1.89034
LPAR6	NM_005767	0.00626211	1.3426	0.00176255	1.41694	9.9163e-06	1.83197
RFT1	NM_052859	0.000176341	-4.06673	9.7337e-05	-4.4042	0.000147845	-4.54006
ITGB2	NM_000211	0.00233731	-1.95903	1.67748e-05	-2.98411	7.29738e-05	-2.78312
FLJ40448	ENST00000333666	0.00190808	-1.25509	1.84359e-05	-1.42974	4.91426e-06	-1.52321
PJA2	NM_014819	0.0174882	-2.06816	0.00108726	-2.92719	8.49929e-06	-5.95677
CUX1	NM_181552	0.00194024	-3.37379	0.0211978	-2.34019	1.35144e-06	-11.9837
STYX	NM_145251	0.00344041	-2.41309	0.00179785	-2.60229	1.45205e-05	-5.03049
EP300	NM_001429	0.858668	-1.03699	0.97708	1.00588	8.11761e-06	-3.63557
ZRANB2	NM_203350	1.56446e-05	-4.56045	1.21466e-05	-4.70476	0.0212932	-2.02122
RXRB	NM_021976	0.0381223	1.38245	9.95499e-05	2.0381	3.8354e-05	2.27362
PDE4A	NM_001111307	0.0161366	1.81563	0.00577762	2.01848	2.81408e-06	4.81079
CSGALNACT2	NM_018590	0.0715539	-1.83192	0.0764887	-1.81161	1.18864e-05	-7.20192
ATAD2	NM_014109	0.00516845	2.04696	0.00661446	1.99623	7.52885e-06	4.3197
ANKRD12	NM_015208	0.0618154	-1.81759	0.00269695	-2.82353	4.74107e-06	-7.48523
KPTN	NM_007059	0.000825601	1.66597	0.000915032	1.65634	2.9186e-06	2.44044
DNAJC10	NM_018981	0.422155	1.07019	0.00200082	1.34438	9.25962e-05	1.54111
TNIP1	NM_006058	0.00246002	-2.47167	0.064599	-1.6635	5.85227e-06	-5.51081
FGFR1	NM_023110	0.0148486	1.42117	0.000294706	1.78565	8.64044e-06	2.31055
OPN1LW	NM_020061	0.207755	-1.10279	0.107569	1.13509	2.81667e-05	1.54531
ZNF638	NM_014497	0.00342826	-3.44793	0.170775	-1.69439	1.2103e-05	-9.99684
MCCC1	NM_020166	0.931456	-1.01409	0.540998	-1.10507	7.92643e-06	-2.8049
PITPNM2	NM_020845	0.003704	-3.12653	0.18025	-1.61526	3.97726e-06	-10.3332
POLA1	NM_016937	0.0581593	1.27413	0.0702675	1.2592	0.000398632	-1.72688
ERMAP	NM_001017922	0.000450542	-1.76714	6.34224e-05	-1.98621	7.50533e-06	-2.3825
DNAH11	NM_003777	0.00900154	1.3794	0.0293441	1.29765	2.94236e-06	2.15192
AP2B1	NM_001030006	0.000463766	1.53272	0.000132269	1.62095	1.58966e-06	2.08311
ZNF416	NM_017879	0.000403195	-2.33141	2.69659e-05	-2.96042	1.58858e-05	-3.32781
SLA2	NM_032214	0.0121512	1.61379	0.00611	1.70321	9.78604e-07	3.65719
MAP2K2	NM_030662	0.0881609	-1.33095	0.0301794	-1.45151	2.90819e-06	-3.01393
FAM73B	AK301241	0.0732856	1.34096	0.00611908	1.61143	5.27601e-06	2.79052
PEX3	NM_003630	0.000988007	-2.78512	0.009356	-2.14164	1.09022e-05	-5.21122
SKIV2L2	NM_015360	0.0817138	-1.64813	0.858542	-1.05033	8.75008e-06	-5.65906
KIAA1949	NM_133471	0.00235693	1.36775	0.053167	1.20216	1.49094e-05	1.72599
USP34	NM_014709	0.0130258	-2.52604	0.227623	-1.52459	7.5949e-06	-8.85476
UPF1	NM_002911	0.881739	-1.01542	0.269427	1.12234	4.80179e-05	1.755
RSL1D1	NM_015659	0.18326	1.24371	8.84046e-05	2.18594	8.58951e-06	2.7413
RTKN2	NM_145307	0.00566385	1.63434	0.032002	1.43996	8.16732e-06	2.74594
PZP	NM_002864	0.000234529	-6.46496	0.000300112	-6.18149	8.74536e-05	-8.77011
FAM122B	NM_001166600	0.811893	1.04174	0.0158136	1.56673	8.67966e-06	2.94842
KANK3	NM_198471	0.0718253	1.6552	0.00106823	2.76993	1.2388e-05	5.15416
TULP1	NM_003322	0.9077	1.03272	0.779939	-1.08076	7.73061e-06	-5.83863
MAP4K3	NM_003618	0.0734874	-2.38127	0.0407624	-2.73307	9.72391e-06	-18.1084
CHSY1	NM_014918	0.00336659	-1.72602	0.000548814	-1.96521	4.08729e-06	-3.00959
ANKRD45	NM_198493	0.0965851	1.12428	0.101085	1.1224	8.96935e-05	1.42125
AXIN2	NM_004655	0.000727178	1.94367	0.000814219	1.92784	3.51365e-06	3.09514
APOOL	NM_198450	0.182714	-1.2609	0.141252	-1.29346	4.3059e-06	-3.09253
ATG2B	NM_018036	0.000337239	-2.48524	0.00373475	-1.99339	9.24667e-06	-3.76526
IGLV7-46	ENST00000390295	0.167387	1.06773	2.66185e-05	1.28514	1.67569e-05	1.31838
LOC388692	NR_027002	0.00518595	1.32565	0.000416187	1.46376	1.54442e-05	1.7232
TMPRSS15	NM_002772	0.124349	1.23534	0.00321172	1.55742	1.77911e-05	2.20781
MCF2L2	NM_015078	0.00266109	-2.05874	0.00128696	-2.20087	3.07476e-06	-4.239
XYLB	NM_005108	0.000503386	-7.38829	0.000147115	-9.57225	0.000761689	-7.60834
PNPLA6	NM_001166111	0.956605	1.00781	0.0337139	1.38137	6.62203e-06	2.50891
KCND3	NM_004980	0.00249817	-2.86734	0.000284847	-3.82508	9.94209e-06	-6.75414
COL11A2	NM_080680	0.216	1.4	0.156	1.47	0.033	1.9
FHDC1	NM_033393	0.000140006	-4.00737	0.00197234	-2.85287	2.05511e-05	-5.70332
PRPF3	NM_004698	0.00212223	-2.38169	0.00302441	-2.29252	8.77645e-05	-3.61011
CDC25B	NM_021873	0.000728805	1.87357	3.79566e-05	2.29926	2.62179e-05	2.48693
CALCRL	NM_005795	9.21227e-05	2.05794	2.49268e-05	2.24388	2.143e-05	2.38217
NNT	NM_182977	0.0996242	1.1588	1.09435e-05	1.6535	0.000292845	1.49075
KLC2	NM_022822	0.0416506	-1.3779	0.0349824	-1.39542	1.96551e-06	-2.85116
MCHR2	NM_001040179	0.0752454	-1.92166	0.000399725	-4.42483	5.31596e-06	-9.97751
BAT2L2	NM_015172	0.0113357	-4.1458	0.00667387	-4.68414	3.99936e-06	-31.0469
PDXDC1	NM_015027	0.000918313	-2.4099	0.0283615	-1.70288	1.01517e-05	-4.11227
CCNA1	NM_003914	0.0964827	1.16969	0.0879929	1.17493	1.91916e-06	1.89858
G3BP1	NM_005754	0.14344	-1.20129	0.983444	-1.00253	1.05121e-05	-2.12821
HIST1H2BJ	BC014312	1.49826e-05	-1.50138	0.0242724	-1.18847	0.105397	-1.13567
PGR	NM_000926	0.00121402	1.38401	0.0041312	1.32156	1.07781e-05	1.71035
WAC	NR_024557	0.00149485	-1.99124	0.00012343	-2.44115	8.24679e-05	-2.66992
PCGF3	NM_006315	0.000331818	-5.33584	0.0175028	-2.71231	5.45781e-06	-12.6327
MTMR3	NM_153050	0.000737512	-3.04088	1.51931e-05	-4.91933	0.000423999	-3.49326
C10orf35	NM_145306	0.0525135	-1.31672	0.000112953	-1.9047	5.11018e-06	-2.42157
TTC12	NM_017868	0.0116198	-2.40085	0.00011397	-4.56266	1.24256e-05	-6.99708
GNAI2	NM_002070	0.00144751	1.57934	0.000456575	1.68047	5.62053e-06	2.24898
FRMPD2	NM_001018071	0.692746	-1.10507	0.259085	1.33601	2.07648e-05	-4.39976
RIPK1	NM_003804	0.00117774	-6.66625	7.15459e-05	-12.3289	0.000413932	-9.52489
GDI2	NM_001494	0.152264	-1.4856	0.0369108	-1.81422	8.96774e-06	-5.41482
MXD3	NM_031300	0.855376	-1.02851	0.00379379	1.65134	4.77228e-05	2.32557
CNRIP1	NM_015463	0.00137839	1.24178	2.96772e-05	1.37034	0.000288456	1.31226
AQP1	NM_198098	0.0303227	-2.16116	3.81853e-05	-5.78491	1.83964e-05	-7.23258
ADAMTS12	NM_030955	0.034681	1.85115	0.000850767	2.91634	3.28704e-06	6.42721
CSNK2B	NM_001320	0.0118819	-2.85813	0.0890846	-1.96688	4.72256e-06	-12.487
ADAM33	NM_025220	0.0043416	1.59679	5.35621e-05	2.11408	5.4782e-05	2.20886
PNCK	NM_001039582	0.081913	1.13728	0.000212883	1.37643	3.80778e-06	1.60971
KIF1A	NM_004321	0.436073	1.11255	0.00102539	1.6805	7.12557e-06	2.38361
H3F3B	NM_005324	0.0113069	-1.3536	0.000901525	-1.52824	1.12212e-06	-2.23169
ARSH	NM_001011719	0.0198866	1.18128	0.00179662	1.26829	5.2338e-06	1.54477
XRN1	NM_019001	0.00198198	1.46531	0.000107063	1.68023	1.94928e-06	2.14208
PON3	NM_000940	0.00147046	-2.54363	8.13185e-05	-3.50488	4.69514e-06	-5.37472
QKI	NM_006775	0.0990202	-1.41774	5.48678e-05	-2.82856	3.60465e-05	-3.1376
SYT11	NM_152280	0.00232644	1.92352	5.84694e-05	2.60332	2.43984e-05	2.98411
ZNF236	NM_007345	0.00412628	-3.69459	0.000281018	-5.93133	2.22023e-05	-10.7244
ADAMTSL2	NM_014694	0.00388067	1.29862	0.00139504	1.34602	4.74407e-05	1.55462
ADAM19	NM_033274	0.0207715	1.64801	0.000374738	2.35034	2.81404e-06	3.96549
SMUG1	NM_014311	0.0155213	-1.52137	0.00171648	-1.77821	1.12603e-06	-3.2334
CNOT4	NM_013316	0.0994702	-1.1954	0.881121	1.01574	4.89117e-05	1.76891
MMP28	NM_024302	0.00701616	1.942	0.00389077	2.05783	2.89892e-05	3.56505
SNORD42A	NR_000014	5.50767e-05	-1.7542	0.000806377	-1.5416	2.07119e-05	-1.91085
PER3	ENST00000377541	0.0102021	1.37291	0.000494682	1.59333	3.99434e-05	1.87002
ATP8B5P	NR_003581	0.000232534	2.90506	0.11317	1.47928	1.84077e-05	4.1233
CXXC5	NM_016463	0.0172598	-1.29949	0.0404691	-1.2471	1.47599e-05	-1.84838
PREP	NM_002726	0.00360908	-2.3291	0.00119723	-2.63591	9.41222e-05	-3.78345
PHF1	NR_027692	0.0003381	1.7278	0.000449456	1.70092	3.44847e-05	2.04532
KRT9	NM_000226	0.0731481	-1.42807	0.000360782	-2.25553	8.96707e-06	-3.30541
MPG	NM_002434	0.00159389	-2.25826	0.000770879	-2.42312	4.13339e-06	-4.46312
SCN4A	NM_000334	0.00118685	-3.12906	1.16283e-05	-5.81734	0.000194281	-4.31579
GPNMB	NM_001005340	0.0053789	-1.91271	0.000450019	-2.39646	1.09962e-05	-3.64405
SSX7	ENST00000298181	0.612518	1.05599	0.0460393	1.25334	7.10897e-05	1.76236
NFKBIZ	NM_001005474	0.000586194	1.86184	0.000101803	2.09206	1.95683e-05	2.46599
SF3B2	NM_006842	0.0587633	1.51304	0.00130321	2.17257	8.94881e-06	3.71001
PRMT7	NM_019023	0.160079	1.41332	0.866003	-1.0413	7.41497e-06	4.6114
ELF1	NM_172373	0.00365898	-1.86929	0.00359018	-1.87227	1.18543e-05	-3.2402
PLEKHA6	NM_014935	0.0309992	-3.00358	2.90085e-05	-13.1394	6.73148e-05	-12.691
STAT3	NM_139276	0.000164071	1.41538	0.000549465	1.36056	1.96703e-06	1.69943
DLG5	NM_004747	0.00187559	-1.40329	1.63527e-05	-1.7112	3.56709e-05	-1.70591
KIF7	NM_198525	0.109894	1.21924	0.000291653	1.68682	2.43911e-05	2.0016
SCARB2	NM_005506	0.0115926	-1.62905	0.000111607	-2.33277	9.38689e-05	-2.49114
SMC6	NM_001142286	0.000224896	2.26786	7.59149e-05	2.47419	5.21013e-06	3.31264
MDM2	NM_002392	0.402461	-1.14019	0.472568	1.11882	2.20008e-05	-2.47729
ANO1	NM_018043	0.00193467	-3.498	0.416113	-1.33595	4.25937e-05	-7.04011
NUMA1	NM_006185	0.00691292	-2.06878	7.84988e-05	-3.32546	1.53921e-05	-4.32102
RBBP4	NM_005610	0.000261515	-2.89708	0.000704154	-2.61252	6.58928e-05	-3.60672
TRO	NM_177556	0.743811	1.08556	0.00442398	2.22387	9.17568e-05	3.65509
PLBD1	NM_024829	0.000459975	-2.43499	0.0209757	-1.69954	9.91164e-05	-2.99049
ADO	NM_032804	0.00226032	1.47871	0.000476394	1.59505	2.59402e-05	1.91191
GPR55	NM_005683	0.00167766	-2.39134	3.87469e-05	-3.55883	0.000204046	-3.1852
C10orf78	AK291184	1.93039e-05	1.51138	6.99762e-06	1.56482	0.00586168	1.27233
NUCKS1	NM_022731	0.000547876	-1.9621	0.000158331	-2.14431	0.000227649	-2.18458
TOB1	NM_005749	0.00702664	-1.29387	0.0189309	-1.24456	7.41305e-06	-1.73486
JAG2	NM_002226	0.0516757	-1.54087	0.0737954	-1.48292	2.32457e-06	-4.34301
ACADS	NM_000017	0.352661	-1.16	8.05325e-05	-2.17704	0.000141796	-2.18913
EPC2	NM_015630	0.0186919	1.34454	0.00023849	1.68121	0.00172557	1.56055
ZKSCAN4	NM_019110	0.015117	1.67696	3.91603e-05	2.80029	2.05639e-05	3.1667
C3orf67	NM_198463	9.90141e-06	2.10422	0.0577252	1.28709	0.224678	1.18096
ZBTB20	NM_015642	0.00100038	-2.7198	0.000415246	-3.00355	1.28487e-05	-4.92261
COL2A1	NM_001844	0.11985	1.18938	0.0248231	1.29627	1.51145e-06	2.17071
MEGF11	NM_032445	0.00229449	-1.42307	0.000190174	-1.58791	3.56955e-05	-1.76853
MED1	NM_004774	0.355645	1.07571	0.000137782	1.44275	1.3686e-05	1.60713
UNC13D	NM_199242	0.00276355	-3.53057	8.21835e-05	-6.232	1.58821e-05	-9.31837
ARFGAP2	NM_032389	0.00246803	-2.22573	0.00136999	-2.36183	5.06031e-06	-4.60232
C3orf37	NM_001006109	9.37715e-05	-2.54665	2.74547e-05	-2.8295	0.000199645	-2.51923
ILKAP	NM_030768	0.000672743	-2.64358	9.88864e-05	-3.23729	2.75993e-05	-4.0248
GOLGA6L2	BC129821	0.923583	1.02918	0.905502	1.03624	1.17057e-05	-6.32222
TRPM7	NM_017672	0.022371	-3.07641	0.00324024	-4.57935	8.71265e-06	-17.8689
DGKA	NM_201444	0.0343145	-1.79088	0.0301396	-1.82003	3.74686e-06	-5.69349
DAK	NM_015533	0.856171	1.03333	0.00109665	-1.98542	3.4966e-05	-2.76384
CFH	NM_000186	0.000170764	2.21507	7.1427e-05	2.36683	7.02019e-06	3.0259
BLMH	NM_000386	0.96128	-1.00929	0.143746	1.33198	0.0141968	-1.71309
GATA2	NM_001145661	5.30509e-05	2.45921	0.000149498	2.26915	2.75584e-05	2.74353
MLL2	NM_003482	0.0502635	-1.22031	0.000993084	-1.448	4.45979e-06	-1.89611
EIF4G2	NM_001418	0.0132706	-1.36391	0.0140049	-1.36005	1.34873e-05	-2.01424
C1QC	NM_001114101	0.00355597	1.76127	0.00372883	1.75497	5.82082e-05	2.52941
NUMB	NM_001005743	0.000443021	-1.96941	0.0453507	-1.40834	1.6828e-05	-2.63135
RYR2	NM_001035	0.000597625	-4.6328	0.110552	-1.86744	3.07215e-05	-8.57612
FGD1	NM_004463	0.00948158	-2.86703	0.000121694	-5.7889	0.000316082	-5.46921
ARHGAP26	NM_015071	0.625519	-1.09682	0.24428	1.25087	9.55345e-06	3.25345
DCUN1D2	NM_001014283	0.514411	-1.09271	0.0189243	-1.40826	2.59598e-05	-2.18021
SRD5A1	NM_001047	0.0227239	1.38158	0.000264732	1.79022	0.000191722	1.89146
CEL	NM_001807	0.0361572	-1.16797	0.000659563	-1.32312	0.0136183	1.21971
NCAPG2	NM_017760	0.000632592	-2.47998	0.012439	-1.84782	3.99092e-06	-4.51094
CCDC15	NM_025004	0.000574899	-2.47029	3.67152e-05	-3.22962	0.000183212	-2.93321
USP9X	NM_001039590	0.0812671	-1.67586	0.174887	-1.48473	4.09127e-06	-6.65972
SLC29A1	NM_001078177	0.000376081	1.50832	0.000160926	1.56308	2.50141e-05	1.74798
CUX2	NM_015267	0.000219129	-1.8372	7.47818e-06	-2.25627	1.68118e-05	-2.24629
IFT74	NM_025103	0.00345071	-2.13302	0.0192719	-1.78634	1.03601e-05	-4.1694
SFRS7	NM_001031684	0.254038	1.12291	0.0020365	1.42188	6.31348e-06	1.90527
COL9A1	NM_001851	0.0724509	-1.96803	0.00209256	-3.55044	5.66798e-06	-10.4619
LRRC34	NM_001172780	0.000104355	1.62838	0.0586791	1.22267	2.92431e-05	1.78246
SNN	NM_003498	0.0354536	1.26848	9.7471e-05	1.67464	1.03387e-05	1.93682
XRCC1	NM_006297	0.0282665	-2.33643	0.00897759	-2.8294	4.6746e-06	-10.937
TLN2	NM_015059	0.0535035	1.41138	0.0104382	1.60892	0.000786273	2.03012
MLL3	NM_170606	0.214152	-1.52355	0.602753	-1.18932	8.7479e-06	-8.07764
RPIA	NM_144563	0.000430029	-1.85869	0.240928	-1.19295	0.00794576	1.58159
ZNF672	BC035140	0.00150332	1.3548	1.96906e-05	1.58689	0.000632854	1.4262
PTK2	NM_153831	8.62029e-05	1.44737	0.000450874	1.37062	3.33613e-06	1.66769
RGS5	NM_003617	6.19337e-05	1.67235	9.16574e-05	1.64305	8.96642e-06	1.89692
FAM92A1	BC014598	0.00135255	1.71855	0.0119689	1.49346	2.86717e-06	2.72475
MYO1D	NM_015194	0.27621	-1.598	0.481563	-1.35007	8.98717e-06	-14.3059
ADAMTSL3	NM_207517	0.0683225	1.7207	0.284229	1.36269	0.197403	1.48865
FECH	NM_001012515	0.820601	-1.03854	0.0551561	-1.3994	5.7501e-05	-2.45376
DOLK	NM_014908	0.0635543	1.11018	0.000149761	1.28438	3.56362e-05	1.35217
FANCA	NM_000135	0.0157589	-2.6551	6.42548e-05	-6.53222	0.000112269	-6.6397
MLLT6	NM_005937	0.000883257	-1.45496	0.000510899	-1.48856	3.91167e-06	-1.90796
TCERG1	NM_006706	8.69097e-06	-3.04302	3.51747e-05	-2.69959	0.000374475	-2.33137
TUFT1	NM_020127	4.60134e-05	-3.789	0.000567352	-2.85504	4.71349e-06	-5.46553
MPHOSPH10	NM_005791	0.65573	1.05773	0.00361538	1.50851	6.82641e-06	2.23798
CLCC1	NM_001048210	0.00438108	-2.18904	0.0139402	-1.92775	2.28658e-06	-5.53659
CUBN	NM_001081	0.0124589	1.50649	0.000333163	1.91184	4.00509e-06	2.73308
C20orf117	NM_080627	0.027739	1.58724	0.00130843	2.07486	0.000320188	2.46205
CLK1	NR_027856	0.00200306	-3.13044	0.00219121	-3.09126	1.89954e-05	-6.76072
GIPC3	NM_133261	0.0089128	-1.45064	0.0404159	-1.32427	6.14879e-06	-2.30919
FTCD	NM_206965	0.00072173	-2.34206	0.00020568	-2.63153	3.97191e-06	-4.18852
PKHD1L1	NM_177531	0.000302481	1.91178	0.0205588	1.44985	4.38653e-05	2.27391
SPINT1	NM_181642	0.0165677	-1.92981	0.000597645	-2.79518	9.371e-05	-3.69587
ZP2	NM_003460	0.0773997	-1.52009	0.000838998	-2.4309	3.51561e-06	-4.63633
NPL	ENST00000367553	0.000149909	-3.20475	0.000119868	-3.28429	2.10912e-05	-4.33612
SDHB	NM_003000	0.00774879	-1.78982	0.00309158	-1.93943	4.47239e-05	-2.97659
SPATA6	NM_019073	0.00535988	-1.65217	6.6401e-06	-2.66822	0.00558668	-1.69792
MYO1A	NM_005379	0.217068	1.20191	0.0903495	1.29307	6.41407e-06	2.56259
PCBP3	NM_020528	0.00175972	2.16085	0.0035766	2.02223	8.37518e-06	3.881
AIFM2	NM_032797	0.000708012	-1.82406	3.42236e-05	-2.22907	4.54956e-05	-2.29282
ALS2CR4	NM_001044385	0.00814748	-2.11389	0.00835021	-2.10793	3.633e-06	-5.6328
MLL5	NM_182931	0.218421	-1.57834	0.22871	-1.56196	6.69972e-06	-10.3233
MARS	NM_004990	0.68082	-1.04862	0.536381	1.07418	0.00135809	1.57131
PTGER4	NM_000958	0.00743928	1.69472	8.59723e-05	2.39748	7.56006e-06	3.11423
ME1	NM_002395	0.00034771	-3.03434	0.00153923	-2.56898	6.62766e-05	-3.96104
WDR62	NM_001083961	0.530793	1.06623	0.0257891	1.27496	3.24314e-06	1.99583
VPS45	NM_007259	0.00248978	-1.94096	0.000139704	-2.46994	2.21872e-05	-3.08551
LRRC39	NM_144620	0.792138	1.04406	0.00225749	1.76615	4.14146e-05	2.47381
ATP13A3	NM_024524	0.0011348	1.42558	9.63157e-06	1.73795	2.04549e-05	1.73635
DTNA	NM_001390	0.000753129	1.9901	0.000302452	2.13163	1.44575e-05	2.86405
DLX4	NM_138281	0.0766918	1.34893	0.00012523	2.15342	6.46147e-06	2.84048
CCT3	NM_005998	0.00056505	1.61138	0.000169552	1.71295	2.36232e-06	2.25489
TSSK4	ENST00000339917	0.0587384	-1.395	0.00229381	-1.7906	1.81433e-06	-3.28365
COPA	NM_001098398	0.024189	-2.94007	0.00392296	-4.242	4.77479e-06	-18.9611
STAB1	NM_015136	0.480925	1.0442	0.138634	1.09746	3.37272e-06	1.51088
GNPAT	NM_014236	0.0105595	-2.51807	0.0860025	-1.80339	4.6802e-06	-8.83993
TTYH3	NM_025250	0.0153205	-2.44875	0.322717	-1.40674	1.25686e-05	-8.0277
GLP1R	NM_002062	0.000594499	-2.73015	0.0431411	-1.69797	1.06584e-05	-4.63606
HBS1L	NM_006620	0.0339937	-1.77847	0.0355329	-1.76878	5.11932e-06	-5.33876
GGNBP2	AF268387	0.903591	-1.02856	0.2889	-1.2844	1.06242e-05	-4.22366
MALT1	NM_006785	0.0164809	1.49983	0.000103716	2.12172	1.23785e-05	2.60158
RPA1	NM_002945	0.000175456	-2.96275	0.000159416	-2.99228	2.72283e-05	-3.89433
C16orf45	NM_033201	0.00137289	-2.3961	0.0660747	-1.57631	2.54658e-06	-5.12843
ZNF626	NM_001076675	0.341637	-1.25827	0.000754702	-2.56954	5.52572e-06	-4.74227
LIMK2	NM_005569	0.0139105	1.52096	0.00096124	1.82901	1.15007e-05	2.62734
UTF1	NM_003577	0.161292	-1.07559	0.0149847	1.14307	0.000309796	1.26259
RUFY4	NM_198483	0.0718414	1.18635	0.105251	1.16471	1.35287e-05	1.73704
ZNF692	NM_001136036	0.138041	-1.27167	0.162896	-1.25274	4.8393e-06	-2.81846
TPST1	NM_003596	0.0870266	1.37864	0.000344218	2.1688	2.99899e-05	2.79231
RAB3A	NM_002866	0.00352921	1.88202	0.000260914	2.33881	5.03031e-06	3.54094
C14orf21	NM_174913	0.0965071	1.20498	0.000233867	1.61948	2.14461e-05	1.88287
ZNF280D	NM_017661	0.000243409	1.6071	0.000527216	1.55063	0.000205229	1.66799
ABCA4	NM_000350	0.0967097	1.45746	0.00199613	2.16366	4.38563e-06	4.26257
RANBP2	NM_006267	0.0141388	-1.69204	0.422763	-1.17292	3.22098e-05	-3.05471
NDUFS8	NM_002496	0.0592885	1.40484	1.84218e-05	2.61125	2.24612e-05	2.7227
KDM5B	NM_006618	0.116224	-1.64434	0.277174	-1.40222	1.07503e-05	-6.65823
IPO13	NM_014652	2.83059e-06	-2.74557	0.00591463	-1.61213	0.0258285	-1.48475
THOC5	NM_001002878	0.00138948	-2.25683	0.000493319	-2.491	2.41923e-05	-3.59267
THRA	NM_199334	0.00085035	-1.79023	1.41914e-05	-2.34442	2.05456e-05	-2.40358
ZNF235	NM_004234	0.0193918	1.29031	3.91637e-06	1.89318	0.00021383	1.62047
DHX30	NM_138615	0.00278872	-1.85695	0.000567181	-2.10627	9.75035e-05	-2.55665
MAP3K10	NM_002446	0.0026804	-1.55002	8.16996e-05	-1.88427	4.8406e-05	-2.0212
CD69	NM_001781	4.60573e-06	1.82076	0.00269317	1.38693	0.107177	1.18546
SHISA4	NM_198149	0.485072	-1.06783	0.00360385	-1.3579	1.25022e-05	-1.77067
ANGPT1	NM_001146	0.353137	1.18825	0.00347079	1.83042	2.03863e-05	2.94406
TEC	NM_003215	0.0404264	-1.50004	0.108364	-1.36428	2.86555e-06	-3.59752
GGTLC1	NM_178311	0.256147	1.08275	0.151249	1.10688	5.79985e-05	1.44822
NDEL1	NM_001025579	0.00269876	-1.83192	0.235649	-1.23994	1.70115e-05	-2.89194
OSBPL5	NM_020896	0.204158	1.32711	0.0366742	1.62208	9.55856e-06	3.90748
TLE2	NM_003260	0.0678816	-1.49288	0.153488	-1.36031	6.00148e-06	-3.89252
HEATR7B2	NM_173489	0.0627	-1.71233	0.000272798	-3.35778	7.84468e-05	-4.23888
CT45A1	NM_001017417	0.015677	1.31801	0.133005	1.17742	0.00033276	1.61901
CT45A2	NM_152582	0.015677	1.31801	0.133005	1.17742	0.00033276	1.61901
PNRC2	NM_017761	0.000484019	-2.81671	0.00379811	-2.2535	5.49796e-05	-3.85961
ARHGAP10	NM_024605	0.000147411	-3.79247	0.000124362	-3.87411	0.0829763	-1.72915
TOMM22	NM_020243	0.000484349	-2.19853	0.00165219	-1.98771	2.11164e-05	-3.04717
LAMP2	NM_002294	0.00142654	-3.69102	0.00241749	-3.40312	2.48518e-05	-7.79592
BUB1	NM_004336	0.0970987	-1.33474	0.0103551	-1.60109	0.0495071	-1.44508
NCOA3	NM_181659	0.211504	1.11306	0.00129956	1.36643	1.1674e-05	1.67595
SIPA1L1	NM_015556	0.317916	-1.21887	0.45505	-1.15854	8.43391e-06	-3.43519
PSMF1	NM_178578	0.00142278	1.31642	0.000378536	1.37394	7.51367e-06	1.60924
TIAL1	NM_003252	0.00264021	1.639	0.0049267	1.57544	0.000117082	2.07872
SETX	NM_015046	0.000310941	1.47732	8.92084e-05	1.55166	0.000100344	1.58571
DHX36	NM_020865	0.0139398	1.36028	0.00257703	1.48288	1.27925e-05	2.01988
SLC37A1	NM_018964	0.386867	-1.1501	0.0649976	1.36245	5.41745e-05	2.37807
CD97	NM_078481	3.25431e-05	1.63171	0.000183544	1.52096	5.80066e-05	1.63911
NSUN5P1	NR_033322	0.000156107	-2.78835	0.0022541	-2.15882	7.58549e-06	-4.08403
NSMCE4A	NM_017615	0.32342	-1.15845	0.105072	-1.28009	8.21883e-06	-2.53387
SLC22A16	AB055798	0.00325715	1.36932	0.000783119	1.45182	1.70922e-05	1.75906
LEPREL2	NM_014262	0.739758	-1.01417	0.0434947	1.09451	2.8636e-05	1.27363
RAD54L	NM_003579	0.00831354	-1.53709	0.000488565	-1.84534	5.74564e-05	-2.21827
FDFT1	NM_004462	0.440624	-1.09891	0.00118546	-1.5779	3.72749e-05	-1.97081
UBE2L3	NM_003347	0.485936	-1.05765	0.0958165	-1.14822	4.64687e-05	-1.55035
MAPK15	BC028034	4.06814e-06	-1.98904	0.057115	-1.24407	0.00839439	-1.39978
SCLY	NM_016510	0.0512255	1.35597	2.57264e-05	2.2401	7.07799e-05	2.19068
RPS6KA3	NM_004586	0.0154974	-1.68144	0.326817	-1.21738	7.84431e-06	-3.5146
NEO1	NM_002499	0.139495	-1.30778	0.231919	-1.23968	3.94782e-06	-3.2528
ABCD2	NM_005164	5.84109e-05	1.93322	4.07908e-06	2.26583	0.00038095	1.79667
GPR107	NM_001136557	0.00255712	-2.41765	7.28301e-05	-3.60237	2.6641e-05	-4.40287
STRA6	NM_001142617	0.000493299	-4.08542	0.000359387	-4.28048	0.000138111	-5.43313
TMEM132C	NM_001136103	0.00020969	1.63608	2.02851e-05	1.8323	0.00083216	1.57303
C21orf56	NM_001142854	0.373092	1.08452	0.00764968	1.30382	6.51485e-06	1.7867
ARPP19	NM_006628	0.0201104	-1.35612	0.0211739	-1.35216	4.317e-06	-2.24474
SAMHD1	NM_015474	0.00228603	1.81593	0.000536269	2.02247	1.76867e-05	2.77754
NRP2	NM_201264	0.0999596	1.25071	0.00129425	1.62865	5.53735e-06	2.35072
SLC35F5	NM_025181	0.180108	-1.26206	0.0717291	-1.37571	9.9453e-06	-2.87433
PAIP1	NM_006451	0.0443413	-1.55271	0.0107307	-1.78244	1.04616e-05	-3.61383
LIMK1	NM_002314	0.0196656	-1.44452	0.0835828	-1.30167	6.21759e-06	-2.57392
PACRGL	NM_145048	0.000334863	-5.02836	0.000364264	-4.96001	0.000435075	-5.30124
CD2AP	NM_012120	0.0384372	-1.28978	0.00815349	-1.40201	3.90722e-06	-2.17313
C11orf30	NM_020193	0.00132634	1.66942	0.000349872	1.80772	2.21935e-05	2.2402
SART3	NM_014706	9.48265e-05	2.50592	0.000473584	2.19468	2.61037e-05	2.97381
DMXL2	NM_001174116	0.000277786	1.694	0.000378967	1.6668	2.42183e-06	2.30204
ASPH	NM_004318	0.000529627	2.27885	0.000696682	2.22533	6.03894e-06	3.66557
TTC39C	NM_001135993	0.000103774	-4.67912	0.000276628	-4.07909	0.00113693	-3.60878
TUG1	NR_002323	0.00744486	-1.43988	0.00122945	-1.58676	3.18311e-05	-2.01163
FKTN	NM_001079802	0.000104731	-2.6074	4.04903e-05	-2.83578	0.0589806	-1.51999
SRPRB	NM_021203	0.000298673	2.32209	8.94294e-05	2.5714	2.69432e-06	3.78766
KCNA6	NM_002235	0.224829	-1.14334	0.0296443	1.28538	0.000156833	1.70226
FLVCR2	NM_017791	0.377555	-1.17373	0.00493265	1.75721	4.71296e-05	2.67633
PSMC4	NM_006503	0.000383778	-1.8416	0.00754368	-1.52831	1.3538e-05	-2.39686
BSPRY	NM_017688	0.00218611	-2.71896	0.000155926	-3.77317	4.4537e-05	-4.8383
FAM57A	ENST00000308278	0.433162	-1.22862	0.0951846	-1.5707	4.07304e-06	-5.69179
TTLL10	NM_001130045	0.0423908	1.35238	0.000955239	1.71866	4.36714e-06	2.54312
CLIC5	BC039380	0.00294677	-3.03105	0.00245668	-3.11126	0.000594797	-4.13098
C16orf78	BC021718	0.0177795	1.34693	0.00451212	1.44705	2.84172e-06	2.22004
KIAA1432	NM_020829	0.127944	-2.00484	0.00869208	-3.58972	1.16528e-05	-15.2448
CACNA1G	NM_018896	0.0847431	-2.3663	0.00600044	-4.32458	3.89609e-05	-14.4839
ACAP2	NM_012287	0.333283	-1.4793	0.479796	-1.32883	7.26037e-06	-12.8329
TSC1	NM_000368	0.0111462	1.29266	0.00292088	1.36561	0.000127786	1.59003
NCAPD3	NM_015261	0.894975	1.02436	0.00915481	1.68534	1.92533e-05	2.93617
SLC25A17	NM_006358	0.00285199	-1.45081	1.97511e-05	-1.84472	0.000224851	-1.68755
RPS10	NM_001014	0.00281208	-1.94744	0.00204764	-2.00108	1.709e-05	-3.23798
CHD9	NM_025134	0.00790629	-1.5982	0.000419167	-1.96153	9.97712e-06	-2.71056
B4GALNT3	NM_173593	0.000106754	-3.40953	1.11541e-05	-4.41954	0.00111789	-2.78636
C1S	NM_201442	0.000199569	1.77698	0.00130921	1.60247	4.70652e-05	2.00467
VPS39	NM_015289	0.356654	-1.44654	0.445622	-1.35578	6.44391e-06	-12.8318
MMADHC	NM_015702	0.00545711	-1.60062	0.0513856	-1.36617	1.0039e-05	-2.57706
RBM25	NM_021239	0.00119641	-4.49665	0.0148097	-2.88333	2.55747e-05	-10.081
UTP11L	NM_016037	0.0124201	-2.14953	0.0944146	-1.6288	3.92667e-05	-4.77346
IPO8	NM_006390	0.00973684	1.30476	0.00655606	1.32658	2.07393e-05	1.73487
BIN1	NM_139343	0.000134818	1.99337	0.000541881	1.82412	2.64714e-05	2.32633
ERO1L	NM_014584	0.00240178	-1.64868	0.00377388	-1.60227	1.23561e-05	-2.42713
CFB	NM_001710	0.213274	-1.43852	0.000377131	-3.37739	1.46812e-05	-5.62915
NDUFA12	NM_018838	0.000279954	-2.24086	0.000442362	-2.16053	5.75173e-05	-2.69503
NRBP2	NM_178564	0.393678	-1.07317	0.977578	-1.00231	6.73195e-05	1.54574
KDM1B	NM_153042	0.0489879	-1.77237	0.234019	-1.39717	5.43661e-06	-6.05163
ITFG1	NM_030790	0.115837	-1.50812	0.000314963	-2.98789	2.22588e-05	-4.37137
RILPL1	BC080626	0.0120368	1.56349	6.06246e-06	2.70725	0.00021602	2.17704
HDAC7	NM_015401	0.037586	1.21245	0.00225712	1.35509	0.000127917	1.54901
COX17	NM_005694	0.980507	-1.00449	0.0407765	-1.48807	2.58468e-05	-2.88058
AGER	NM_001136	0.252018	-1.18152	0.0630239	1.32154	6.42748e-05	2.1448
THOC1	NM_005131	0.266397	1.16947	5.44876e-05	2.02748	2.65049e-05	2.21924
TMEM107	NM_032354	0.00173482	-2.09878	4.69199e-05	-2.9041	1.04204e-05	-3.59791
BDKRB2	NM_000623	0.000136661	2.72827	9.16426e-05	2.83261	6.72939e-06	3.94646
EMR2	NM_013447	0.239438	1.17434	0.00402833	1.5414	7.7292e-06	2.34437
ITGA8	NM_003638	0.283454	1.28624	6.13422e-06	4.09361	0.00206374	2.36894
LOC440792	AB051440	1.52793e-05	-1.46107	0.0848532	-1.12734	0.000563232	-1.33526
SLC27A6	NM_014031	0.125983	1.25351	0.344819	1.14656	1.01692e-05	2.4343
GYG2	NM_001079855	0.067528	1.2879	0.00757372	1.47672	1.5051e-05	2.21898
MYO15A	NM_016239	0.997796	-1.00045	0.038532	1.42572	1.29017e-05	2.6819
WHSC2	NM_005663	0.10219	-1.49094	8.30756e-05	-3.18468	5.55142e-05	-3.57257
FAM168B	NM_001009993	0.204562	-1.42835	0.00161935	-2.70879	1.1742e-05	-5.42346
RPL6	NM_001024662	0.0390877	-1.39968	0.00159782	-1.74727	1.51366e-05	-2.52508
KRT1	NM_006121	0.124577	-1.12786	0.0115085	-1.23295	3.08627e-06	-1.67717
SERPINB12	NM_080474	0.00531042	-2.17608	0.00533709	-2.17487	2.01558e-05	-4.36529
ASRGL1	NM_001083926	0.000123196	1.36931	0.000171017	1.35634	6.93716e-06	1.52926
BCLAF1	NM_014739	3.88233e-05	-7.84231	0.000237066	-5.73611	0.000181803	-6.69145
PAWR	NM_002583	0.0136547	-1.41657	0.056377	-1.29741	1.81698e-05	-2.16137
ANGPT4	NM_015985	0.388467	1.11583	0.00263083	1.53642	3.14072e-05	2.04169
OSBPL6	NM_032523	0.560017	-1.18644	0.0245287	-2.02156	9.22381e-06	-6.23413
COL6A1	NM_001848	0.0107059	2.45814	0.00170659	3.18939	2.96486e-05	6.27116
FBXW9	NM_032301	0.373431	-1.10063	0.00959812	-1.35376	0.0108925	-1.37
RSU1	NM_012425	0.000654699	-2.06698	0.000121225	-2.35999	0.00122122	-2.05129
ZC3H3	NM_015117	0.0138721	1.39654	0.00273705	1.52812	1.70495e-05	2.10656
PSMD13	NM_002817	0.000142159	-2.23809	0.00105639	-1.92672	5.97557e-06	-3.0532
TCTN2	NM_024809	0.035401	1.43704	0.00170215	1.79384	2.55243e-06	3.06877
INPP5J	NM_001002837	0.957715	1.00533	2.93953e-05	1.71425	0.92096	-1.0106
ASAP2	NM_003887	0.00333103	-3.34903	0.015999	-2.59291	8.56151e-06	-9.99123
EEF2	NM_001961	0.00222736	-1.7861	0.000307158	-2.06	5.4585e-05	-2.46046
NR6A1	NM_033334	0.00147322	1.41781	4.12147e-05	1.64523	1.19016e-05	1.79515
PDHA1	NM_000284	0.0655302	-1.98875	0.000373718	-4.56198	1.36031e-05	-8.7238
UTRN	NM_007124	0.00148572	1.30453	0.00382152	1.26617	4.98492e-05	1.48583
CD8A	NM_001768	0.00418071	1.57158	0.0143049	1.45448	1.33043e-05	2.35641
ANKS6	NM_173551	0.00326757	1.94845	0.0262928	1.61266	5.36295e-05	2.97176
ACCSL	NM_001031854	0.000675499	-5.9615	0.00392364	-4.24103	1.5478e-05	-14.6274
FBXO38	NM_030793	0.483845	1.06192	0.00105705	1.3836	1.12224e-05	1.6923
CCDC159	NM_001080503	0.961527	1.00915	0.00430611	1.82861	0.000258631	2.42149
SYTL2	NM_032943	0.00172894	-4.95716	3.04284e-05	-10.888	2.38967e-05	-13.2509
CIT	NM_007174	0.0133923	1.71456	0.000270006	2.41421	2.80692e-05	3.14998
A2M	NM_000014	0.000343695	2.07213	0.000271174	2.10861	6.68375e-06	2.97533
C1orf38	NM_004848	0.0101489	1.82137	0.000221447	2.59806	2.09639e-05	3.48652
SKP2	NM_005983	0.892479	1.0272	0.1628	-1.32909	5.39864e-05	-2.93061
TPM3	NM_152263	0.184279	-1.47687	0.0020119	-2.75182	3.97655e-06	-6.80456
MTMR7	NM_004686	0.00553914	1.76328	0.00014656	2.35658	4.06456e-05	2.77259
ODAM	NM_017855	0.0114269	1.25889	0.00236402	1.33413	9.93931e-06	1.68057
RALY	NM_016732	0.00156666	-1.99733	0.000248176	-2.32434	6.59973e-06	-3.39808
P4HA1	NM_000917	0.00200605	-2.09322	2.11888e-05	-3.17774	1.45574e-05	-3.54077
AP3B1	NM_003664	0.654369	-1.17396	0.247158	-1.52352	8.64983e-06	-9.49294
GNB3	NM_002075	0.00774854	1.63506	2.82421e-05	2.46743	0.000236878	2.2056
USP6	NM_004505	0.834564	1.03256	0.295188	1.17692	2.02952e-05	2.46463
PTPRH	NM_002842	0.166733	-1.24515	0.482495	-1.11542	1.17534e-05	-2.58568
TMEM8A	NM_021259	0.00859693	1.37366	0.00131405	1.50359	3.80559e-06	2.08899
PRAP1	NM_145202	0.105942	1.27253	0.00323286	1.6131	1.67977e-05	2.36208
MTF1	NM_005955	0.00914918	-1.79048	0.0080957	-1.81056	8.69329e-06	-3.59968
C16orf13	NM_032366	0.00898686	-1.85614	8.35587e-05	-2.88095	4.07592e-05	-3.30429
C10orf119	NM_024834	0.0781043	-1.93227	0.0844559	-1.90401	9.03956e-06	-9.4858
ZNF827	NM_178835	0.455189	-1.17114	5.8212e-05	-2.90099	0.000224057	-2.71213
C20orf194	NM_001009984	0.0574026	-1.80637	0.000893742	-3.15702	1.4216e-05	-6.01171
KIAA0196	NM_014846	0.000119085	1.59626	6.43973e-05	1.63941	8.19046e-06	1.86261
DNAH10	NM_207437	0.0947823	1.28563	0.000546629	1.80883	0.000136273	2.05724
USP48	NM_032236	0.00226834	1.37084	0.0009998	1.41567	6.8414e-06	1.78932
DGKB	NM_004080	0.33482	1.09395	0.0475238	1.21196	4.07107e-06	1.84729
PLRG1	NM_002669	0.00113219	-2.50828	0.0511227	-1.64867	6.90896e-06	-4.75863
CYLD	NM_015247	0.000376044	-2.095	1.83643e-05	-2.64278	1.1051e-05	-2.9264
AHCY	NM_000687	0.029424	1.23655	0.00137148	1.40164	1.47649e-05	1.73587
GTF2A2	NM_004492	0.000556724	-1.86207	0.000387188	-1.90713	2.67713e-05	-2.39861
BASP1	NM_006317	0.00197927	1.66769	0.000430143	1.83473	0.000176455	2.01999
PLCH2	NM_014638	0.0119956	-1.93237	0.000662489	-2.62157	1.0863e-05	-4.42299
ZNF589	NM_016089	0.0225982	-2.36675	0.00802651	-2.7952	6.66478e-06	-9.59492
THRB	NM_000461	0.598187	-1.0654	0.145544	-1.19647	6.49161e-06	-2.16276
FBXW2	NM_012164	0.00443274	-3.94794	0.000540879	-5.85199	8.83574e-05	-9.34732
NUDT3	NM_006703	0.0372426	-1.48016	0.000368091	-2.13083	3.52982e-06	-3.30984
DHX32	NM_018180	0.0362685	-1.75711	0.0442952	-1.71408	1.07421e-05	-4.80568
NPM2	NM_182795	0.471264	1.11575	0.436555	-1.12572	2.08725e-05	-2.42573
ATG4D	ENST00000309469	0.0149231	-1.87679	0.000249472	-2.87671	1.96112e-05	-4.07965
LRP10	NM_014045	0.000234658	-4.32432	9.51151e-05	-4.92343	0.000140984	-5.10645
MYOM2	NM_003970	0.346423	1.22521	0.366603	1.2148	8.70853e-06	3.82675
TTC27	NM_017735	0.000352053	-2.12531	5.49942e-05	-2.45263	0.000133894	-2.4067
VTA1	NM_016485	0.0614744	-1.81697	0.020524	-2.13689	1.7957e-05	-6.10465
BRDT	NM_207189	3.16373e-05	4.31642	9.90615e-05	3.75637	0.00198337	2.79021
MED15	NM_001003891	0.0160641	-3.25607	0.00164518	-5.14245	1.90305e-05	-14.5455
MYST4	NM_012330	0.381436	-1.36742	0.222929	-1.55275	7.92267e-06	-9.43435
ANKIB1	NM_019004	0.0613312	-2.00648	0.00415034	-3.12803	7.62814e-06	-9.55485
RBM26	NM_022118	0.139153	1.22562	0.0315677	1.35781	2.76656e-06	2.50321
PTCH2	NM_003738	0.477918	1.18596	0.000713188	2.58504	1.81853e-05	4.12463
SAP30BP	NM_013260	0.0749316	-1.65454	0.00796625	-2.20816	2.84347e-05	-4.70704
DBT	NM_001918	0.0118468	-2.43816	0.0463295	-1.97884	5.22239e-06	-8.37461
CYP4F22	NM_173483	0.0554224	-1.73828	0.0981805	-1.60192	2.94237e-05	-4.78754
C10orf47	NM_153256	0.000663782	-1.8421	0.000257569	-1.96085	3.40309e-06	-2.80343
MGA	NM_001164273	0.611525	-1.07421	0.0902164	1.28076	1.82277e-05	2.30161
C15orf33	NM_152647	0.0105061	-1.37677	0.0695174	-1.24196	3.87721e-05	-1.88911
SNX5	NM_152227	0.176937	-1.47929	0.076005	-1.68878	1.03404e-05	-5.79665
GRIN2D	NM_000836	0.00654722	-1.72087	3.05433e-05	-2.62727	4.82259e-05	-2.67888
NUP54	NM_017426	0.00329432	-1.78904	0.00265074	-1.81906	6.79993e-05	-2.5375
ERGIC2	NM_016570	8.70707e-05	-1.92923	0.000339966	-1.78106	0.000630251	-1.77568
PRKAG2	NM_016203	6.64159e-05	-5.07843	0.00103363	-3.44677	8.56812e-05	-5.3916
ANP32B	NM_006401	0.000608418	-2.23177	0.000100981	-2.60612	7.95398e-05	-2.82389
C1orf21	NM_030806	0.000301425	-3.32443	0.00121533	-2.81454	6.33334e-05	-4.3685
CCNL1	NM_020307	0.0205295	-1.57395	0.194625	-1.27293	4.89235e-05	-2.70057
PPFIA2	NM_003625	0.000466776	1.68977	0.00586159	1.47101	2.97901e-05	2.0509
FRAS1	NM_025074	0.00105183	-1.72246	2.9141e-05	-2.15553	0.000125861	-2.04667
TEX2	NM_018469	0.0140328	-1.70022	0.0260828	-1.60554	9.87677e-05	-2.77413
PTGDS	BC041463	0.718861	1.01279	1.07833e-05	1.22838	0.645428	1.0174
SLC44A4	NM_025257	0.478027	1.18884	0.0159237	1.88226	4.08431e-06	5.03338
C1orf27	NM_017847	6.08278e-05	2.39296	1.72547e-05	2.63922	3.98275e-05	2.61184
SUV420H1	NM_017635	0.0405694	1.22173	0.0192625	1.26241	4.3146e-05	1.66508
SLMAP	NM_007159	0.0635967	-1.55999	0.890192	1.03209	2.48349e-05	-3.75589
ZFP30	NM_014898	0.00128904	-1.88529	0.000501368	-2.02101	3.16042e-05	-2.62683
MRPS12	NM_021107	0.0217081	-1.32061	0.0033094	-1.45258	1.02829e-05	-2.01413
PRPS2	NM_001039091	5.6771e-05	-2.96561	0.000423453	-2.45703	8.52914e-05	-3.0408
SETBP1	NM_015559	0.0420775	1.57759	0.00195881	2.11832	1.97652e-05	3.48881
RSPH10B	NM_173565	0.350294	1.09963	0.00124676	1.45584	8.08148e-06	1.88969
RPRD1B	NM_021215	0.00482207	-1.56481	0.000165884	-1.92684	4.70901e-05	-2.1804
GPLD1	NM_001503	0.00445466	-1.8625	0.00011967	-2.53184	0.000217807	-2.53715
ADAMTS13	AJ011374	0.00143552	1.88785	4.57626e-05	2.44818	1.42327e-05	2.84792
INO80D	NM_017759	0.351446	-1.17426	0.00424039	1.72644	7.80502e-05	2.44318
PSTPIP1	NM_003978	0.0366559	1.52652	0.00117602	2.04912	2.94773e-06	3.68404
PUM2	NM_015317	0.000622757	-2.39374	0.000825321	-2.33158	0.00012819	-2.95457
SYCP3	NM_001177949	0.174525	1.15471	0.339581	1.10506	9.51535e-06	1.90796
MCF2L	NM_001112732	0.0270924	1.58861	0.0210517	1.62601	7.88641e-06	3.46435
COMMD1	NM_152516	0.0197365	-1.23224	0.00167551	-1.34986	4.90549e-05	-1.5745
KCNAB2	NM_003636	0.64038	1.05035	0.000697964	1.51914	2.47835e-05	1.83445
PHF8	NM_015107	0.00191253	1.56892	6.5523e-05	1.88996	7.55863e-06	2.24158
CNTNAP5	NM_130773	0.035635	1.28974	0.203484	1.15971	1.93857e-05	1.96036
GPR63	NM_001143957	0.000134851	1.56075	0.000136505	1.55996	0.000249178	1.5609
C12orf11	NM_018164	0.739921	1.07449	0.535243	-1.14418	2.30669e-05	-3.51859
TBC1D24	NM_020705	0.359377	-1.14075	0.0884614	1.28629	3.60471e-05	2.21801
FBLN1	NM_006487	0.000691489	-8.05521	0.000102491	-12.4335	0.000392661	-10.4704
RPRD2	NM_015203	0.00626338	-1.77984	0.00013836	-2.43943	0.000316594	-2.39438
EOMES	NM_005442	0.214674	1.1429	0.000273255	1.58924	1.54683e-05	1.88532
P2RY12	NM_022788	0.0014307	1.95262	0.000246742	2.24246	0.000155246	2.44869
KIAA1217	BX640796	0.183156	-1.6928	0.003666	-3.5321	1.78118e-05	-9.93038
CACNG8	NM_031895	0.0377675	-1.28485	1.48972e-05	-1.90951	4.7551e-05	-1.86409
RASGRP1	NM_005739	0.00212344	-2.09131	0.0474686	-1.5528	4.37005e-05	-3.19182
DOPEY1	NM_015018	0.0563418	-1.83151	0.00925796	-2.36869	2.08286e-05	-5.87759
MEIS1	NM_002398	0.00501238	-2.05949	0.09124	-1.49947	2.40063e-05	-3.81421
NDUFA8	NM_014222	0.0041872	-1.61479	0.00610354	-1.57522	0.00339443	-1.6868
SREBF1	NM_001005291	0.000460373	1.89754	0.000237936	1.9829	2.16702e-05	2.45785
PDS5A	NM_001100399	0.00243946	-3.10273	0.00194043	-3.20575	1.90735e-05	-6.97761
CDK17	NM_002595	0.000556979	-3.05486	0.000264082	-3.33716	0.000188098	-3.74736
ZDHHC17	NM_015336	0.0147892	1.53385	0.00443701	1.67354	2.63722e-06	3.04948
PRL	NM_000948	0.0109998	-1.88745	0.00398182	-2.0927	1.09538e-05	-4.10644
KIAA1797	NM_017794	0.052342	1.63305	0.280177	1.30134	0.000350465	-2.97862
CDK4	NM_000075	0.00977711	-1.68311	0.000331622	-2.20758	8.32477e-05	-2.60567
ZSWIM2	NM_182521	0.0121723	1.49934	0.0252413	1.42624	2.38704e-05	2.36261
LOC400891	NR_027006	0.0318186	1.35627	0.0701188	1.28711	9.11067e-06	2.30719
SPINK14	NM_001001325	0.0273424	1.09372	1.68137e-05	1.23848	2.79885e-05	1.243
ZXDC	NM_025112	0.279095	-1.47097	0.322187	-1.422	9.89691e-06	-8.91251
PCNT	NM_006031	0.000110279	2.52417	0.000128869	2.49102	4.22466e-05	2.91328
ZNF879	NM_001136116	0.0429907	-1.2701	0.00915118	-1.37692	1.31705e-05	-1.97501
BCL2L11	AF455755	0.000694904	1.71384	0.000354285	1.78263	0.00018724	1.92104
YY1AP1	NM_139118	0.116552	-1.85772	0.158656	-1.73788	7.90115e-06	-11.2587
DYDC1	NM_138812	0.00553131	1.39149	0.00389014	1.41475	0.000346896	1.62731
FLJ43860	NM_207414	0.0187801	-1.66092	8.05936e-05	-2.6811	0.000118165	-2.74637
CSMD2	NM_052896	0.0399351	-1.82673	0.000293522	-3.34586	7.69703e-06	-5.81051
KDSR	NM_002035	0.108483	-1.41831	0.0341377	-1.60582	4.98259e-06	-3.98286
CDC42BPA	NM_014826	0.0011135	-4.9468	0.00676677	-3.54682	9.96079e-06	-13.8811
DUSP9	NM_001395	0.0669941	1.35268	0.116563	1.29131	8.95053e-06	2.69053
C14orf174	NM_001010860	0.0303021	1.13632	0.10739	1.09665	7.04521e-06	1.42486
RMND5B	NM_022762	0.0565318	-1.62011	0.000899343	-2.54412	0.000118107	-3.37234
CBR4	NM_032783	0.767166	1.07811	0.797674	-1.06726	1.81332e-05	-4.51052
YME1L1	NM_139312	0.0872876	-1.50297	0.692443	-1.09501	1.35002e-05	-4.02455
PCBP4	NM_020418	0.725246	1.09081	0.00125069	-2.51537	0.000183908	-3.30642
COL4A3	NM_000091	0.047	1.28	0.056	1.27	0.004	1.48
LST1	NM_007161	0.0925211	-1.28798	0.000128058	-1.98163	2.0244e-05	-2.34375
ENGASE	NM_001042573	0.0109205	-2.81099	6.69171e-05	-6.42631	0.000174133	-6.0959
CTNND1	NM_001085458	0.094014	-1.84752	0.0895797	-1.86442	8.59599e-06	-9.24111
NCLN	NM_020170	0.0364902	-1.68394	0.000302955	-2.77509	2.25981e-05	-3.92931
KIF13B	NM_015254	0.0808404	-1.74229	0.73229	1.11018	2.22974e-05	-5.93535
R3HDM2	NM_014925	0.000912635	-3.61507	0.000374298	-4.10836	5.08303e-05	-6.09193
CCDC114	NM_144577	0.0396415	-1.50045	0.000285319	-2.25753	1.32513e-05	-3.1061
CAMK2B	NM_001220	0.0526201	-1.83529	9.75936e-05	-4.22819	6.25693e-05	-4.91003
C20orf200	NR_033263	0.00617236	1.29546	0.00112365	1.38011	0.0043494	1.33446
CTSF	NM_003793	0.00125011	1.6598	0.00158628	1.63676	8.4016e-06	2.35433
C15orf42	NM_152259	0.158208	1.14812	0.00105831	1.43738	0.000405825	1.5322
F2RL3	NM_003950	0.963978	-1.0023	0.288645	1.05635	0.000137774	1.28825
PHF16	NM_014735	0.00187379	-1.66981	0.0530083	-1.34073	3.79827e-06	-2.62789
ATP8B3	NM_138813	0.0181404	-2.31083	0.000618912	-3.7666	1.93667e-05	-6.94903
INPP5A	NM_005539	0.000344218	-2.45142	0.000990523	-2.22824	1.1373e-05	-3.62309
PDLIM5	NR_024179	0.000819481	1.35237	3.60382e-05	1.5027	2.14944e-05	1.56995
ZNF541	NM_001101419	0.0730066	1.37787	0.00882572	1.63687	5.91635e-06	3.035
CCDC88A	NM_001135597	0.000207193	2.48241	0.000736347	2.22229	1.13633e-05	3.46134
MEP1A	NM_005588	0.0121734	1.47627	0.0722471	1.3068	4.67211e-06	2.56246
ACCN3	NM_004769	0.002351	-3.10995	0.00701327	-2.65731	8.11589e-06	-7.96089
C14orf149	NM_144581	0.100165	1.18748	0.000579057	1.50666	2.93138e-05	1.7769
CCDC87	NM_018219	0.0457573	-1.45563	0.0126472	-1.62181	6.32935e-06	-3.15361
ZFYVE19	NM_001077268	0.000512859	2.05936	5.88685e-05	2.43104	2.16179e-05	2.78953
EGFR	NM_005228	0.134656	-1.87552	0.16544	-1.78705	5.20709e-06	-14.4649
NSMAF	NM_003580	0.0100023	1.24212	0.000332755	1.39217	3.67578e-05	1.53712
BTAF1	NM_003972	0.838002	-1.08488	0.975794	1.01216	2.2029e-05	-10.2503
TM2D3	NM_078474	0.00221244	-1.43085	1.86604e-05	-1.7745	0.00982513	-1.36126
HIAT1	NM_033055	0.383059	-1.30516	0.769306	-1.09279	1.57019e-05	-6.14384
TP53	NM_000546	0.00545082	-3.47186	0.0652139	-2.17478	6.31677e-06	-13.4195
GDA	NM_004293	0.0368862	3.7925	2.81961e-05	25.7322	0.00134852	10.6284
ANKRD28	NM_015199	7.6029e-05	1.67729	0.0251919	1.28444	0.703199	-1.04317
WDR37	NM_014023	0.0143658	1.39648	0.000787783	1.63934	5.9219e-05	1.96351
PYGO2	NM_138300	5.76855e-05	-2.638	8.82877e-05	-2.54469	0.000495766	-2.31214
TSKS	NM_021733	0.00794336	-1.51566	0.00525309	-1.55572	7.96111e-06	-2.46163
C16orf7	NM_004913	0.175826	1.15539	0.00131315	1.47203	1.1912e-05	1.89506
MRPL53	NM_053050	0.220803	-1.10109	0.130628	-1.1277	7.87352e-06	-1.63084
PCGF1	NM_032673	0.00161134	-3.05828	0.000165616	-4.14446	0.000310577	-4.131
CHAF1A	NM_005483	0.0641606	-1.37796	2.03844e-05	-2.50037	5.41153e-05	-2.44738
LOC375295	BC013588	0.0193649	1.40132	0.00342917	1.55477	2.26147e-06	2.54311
DERL1	NM_024295	0.758372	-1.05363	0.86978	-1.0282	3.28613e-05	-2.6078
PCMTD1	NM_052937	0.05793	-1.49312	0.00118845	-2.13055	0.000554238	-2.39322
EXPH5	NM_015065	0.0415735	-1.7489	0.1815	-1.42582	1.16425e-05	-4.92636
FRMD6	NM_001042481	0.00104618	-2.0598	0.0304817	-1.54845	9.19961e-06	-3.28043
IL7	NM_000880	0.17992	1.24814	0.10144	1.31526	0.000216554	-2.15786
THRAP3	NM_005119	0.00031553	-2.28222	0.000422582	-2.22783	3.52617e-05	-2.91601
PPP2CB	NM_001009552	0.000534075	-4.06705	0.00972568	-2.63678	6.88632e-06	-8.95396
BAT5	NM_021160	3.46061e-05	-4.75799	0.0314149	-1.96237	9.64662e-05	-4.53697
WASF2	NM_006990	0.0408715	-1.38501	0.000343361	-1.90798	1.11973e-05	-2.53053
PXDN	NM_012293	0.000179774	2.7263	4.3269e-05	3.12905	1.9245e-05	3.65072
USP1	NM_003368	0.22212	1.12651	0.0292779	1.24917	4.33297e-06	1.88761
KRT6B	NM_005555	0.0181011	-1.22691	0.0433565	-1.18666	3.87625e-06	-1.71045
PDCD6IP	NM_013374	0.296077	-1.49862	0.36672	-1.41646	1.14457e-05	-10.4917
GRK6	NM_001004106	0.00616133	1.41057	0.000331297	1.62868	1.67628e-05	1.96637
ASH2L	NM_004674	0.00677751	-2.03448	0.000594239	-2.61531	1.78097e-05	-4.09131
KIAA1109	NM_015312	0.0012973	1.45413	0.000691152	1.49451	3.9548e-06	1.96071
ZNF121	NM_001008727	0.289993	-1.15321	0.349684	-1.1338	0.000160649	-1.9175
RABGAP1	NM_012197	0.000988903	1.51887	6.2809e-05	1.73124	6.45025e-06	2.01766
MRPS15	NM_031280	0.000446787	-2.48959	8.61626e-06	-3.65486	0.000514549	-2.59428
VPS13B	NM_152564	0.00423563	-1.62894	0.000125715	-2.05543	2.24798e-05	-2.43042
IRS1	NM_005544	0.000640213	2.31647	0.00046339	2.38503	8.78468e-06	3.71726
TCTN3	NM_015631	0.103118	1.38041	0.0548563	1.46992	1.08627e-05	3.25542
MEOX1	NM_004527	0.289238	1.15616	0.229951	1.17949	3.36583e-05	2.1396
SAG	NM_000541	0.0660163	1.08163	0.370385	1.0376	0.000150631	1.22287
FBXO44	NM_033182	0.0567686	1.20753	0.0410929	1.22595	6.41054e-06	1.83557
DRG1	NM_004147	0.0125919	-1.63678	0.134175	-1.32288	4.14929e-06	-3.34629
TBPL2	NM_199047	0.00112087	1.81833	0.00221782	1.73534	1.72819e-05	2.56521
FAAH2	NM_174912	0.000901619	-2.84217	0.000138033	-3.53954	3.81022e-05	-4.49776
AMFR	NM_001144	0.033195	-1.4749	0.171442	-1.27189	5.95772e-06	-3.03975
TYRO3	NM_006293	0.0222551	-2.50978	0.0740773	-2.01147	4.63625e-06	-11.8956
TK1	NM_003258	0.10243	-1.30461	0.00261406	-1.70982	6.38433e-06	-2.75299
DDX58	NM_014314	0.00675558	-2.40689	0.00161155	-2.89223	0.000193261	-4.10332
CD82	NM_002231	0.000249937	1.62996	0.0004082	1.59217	1.4484e-05	1.94723
MSLNL	NM_001025190	8.07065e-05	-2.07827	3.2625e-05	-2.20664	7.29716e-05	-2.18786
PTK2B	NM_173174	0.70134	1.13	0.06717	1.83	0.00458	2.89
FAM168A	EF197985	0.000209347	-3.85926	0.0091185	-2.35825	2.62424e-05	-5.61024
FAM3A	NR_033237	0.00142286	1.95462	3.84424e-05	2.60529	1.04626e-05	3.09595
CALD1	NM_033138	0.607579	-1.26051	0.849553	1.089	2.39243e-05	-13.5623
EMILIN2	NM_032048	8.32271e-05	3.70378	0.000181278	3.38152	2.39214e-05	4.69418
MYO7A	NM_000260	0.00470293	-2.51342	6.47255e-05	-4.33252	8.16466e-05	-4.5872
FAM65B	NM_014722	0.000324796	2.82155	2.85635e-05	3.6506	6.76509e-06	4.67436
JMJD1C	NM_032776	0.0110762	-3.00184	0.00253439	-3.88606	2.87571e-05	-9.60283
GRHL1	NM_198182	0.000307448	-2.77196	0.0625227	-1.58166	0.00157746	-2.47258
MSN	NM_002444	0.0137768	-3.25221	0.000810709	-5.62724	1.50026e-05	-14.2254
MON2	NM_015026	0.000145746	-6.25613	0.00633711	-3.28424	1.60544e-05	-10.5416
ZNF554	NM_001102651	0.603789	-1.04307	0.99623	1.00038	7.91938e-05	1.52788
WDR74	NM_018093	5.6218e-05	-4.25172	0.0136235	-2.14523	2.41716e-05	-5.20399
CTPS2	NM_019857	0.00180331	-3.54096	0.000455571	-4.3696	4.57449e-05	-6.97192
DHX37	NM_032656	0.570326	-1.13792	0.00726057	1.95907	0.00621234	2.07492
DCAF5	NM_003861	0.00572888	1.28319	0.0023943	1.32363	1.24519e-05	1.64336
DCUN1D1	NM_020640	0.00597073	-1.6921	0.0368346	-1.46474	4.1783e-06	-3.15014
MYLK	NM_053025	0.406976	-1.31208	0.684174	1.14145	1.64956e-05	-6.97089
PAPSS1	NM_005443	0.0125678	-1.35143	0.793585	-1.02942	5.44846e-05	-1.82064
UPK1A	NM_007000	0.852593	-1.0729	0.714161	-1.14899	0.334292	-1.48072
DLX1	ENST00000361725	0.012677	-1.97618	0.00025059	-3.03862	0.000203769	-3.32933
TMPRSS11F	NM_207407	0.0024802	-2.59244	0.317315	-1.32413	0.000300335	-3.59264
KCNIP1	NM_001034837	0.000267607	-4.12117	0.000111859	-4.65843	0.00329655	-3.09832
SDCCAG8	NM_006642	0.0697822	1.38288	6.37169e-05	2.36372	5.64057e-05	2.51491
TRIM5	NM_033034	0.000161725	-2.48578	0.000131242	-2.53095	2.80681e-05	-3.08997
PIK3AP1	NM_152309	0.737038	-1.06417	0.489737	1.1372	5.0056e-05	2.74095
BMPR1A	NM_004329	0.000947778	-3.16083	0.000372482	-3.56573	2.96516e-05	-5.48221
ZNF684	NM_152373	0.169877	1.12886	0.0816679	1.16905	4.07721e-05	1.61231
PTPN6	NM_002831	0.0208742	1.36838	0.00602135	1.46923	2.377e-05	2.08023
RTN4IP1	NM_032730	0.486041	1.10941	0.0457146	1.36678	1.05569e-05	2.50481
GRIP1	NM_021150	0.0067806	-2.84089	7.83076e-05	-5.59164	8.06432e-05	-6.17733
METTL14	NM_020961	0.00160139	-1.92669	0.0046013	-1.77296	3.62621e-06	-3.37667
AMPH	NM_001635	0.25426	-1.08205	0.195633	1.09414	0.001205	1.31057
GRIK5	NM_002088	0.0302296	1.19715	4.46498e-05	1.498	2.09245e-05	1.5791
TMEM68	BC071636	0.136175	-1.47774	0.0543278	-1.67309	1.81707e-05	-4.52443
ATP8B1	NM_005603	0.432889	-1.13984	0.943401	-1.01182	3.86922e-05	-2.51578
SEC24D	NM_014822	0.00131856	1.56483	0.00164631	1.5468	5.13782e-06	2.20535
HAL	NM_002108	0.689907	-1.12687	0.346222	1.32947	0.00156564	-3.16761
TBC1D2B	NM_144572	0.0213306	-2.95817	0.00277024	-4.41591	9.81395e-06	-15.3599
FAM64A	NM_019013	0.055857	-1.60685	0.149942	-1.4182	3.5028e-06	-4.91832
USP25	NM_013396	0.0265874	-3.05505	0.000506546	-6.97608	3.24408e-05	-14.3436
ARHGAP12	NM_018287	0.0549252	1.29016	0.000596685	1.66842	1.04367e-05	2.1888
MFSD8	NM_152778	0.0237726	-2.2415	0.00493438	-2.84148	1.81382e-05	-7.21308
ERCC3	NM_000122	0.00029288	-3.17564	0.000469043	-3.00858	2.86496e-05	-4.54421
LEFTY2	NM_003240	0.492155	-1.16797	0.0277683	-1.696	8.44891e-05	-3.21956
EED	NM_003797	0.00246402	1.77821	7.75349e-05	2.28664	8.00012e-06	2.88605
REC8	NM_005132	0.0333623	-1.3208	5.12173e-05	-1.87842	2.9351e-05	-2.01619
ANKRD44	NM_153697	0.0873077	1.30015	0.0157612	1.47109	4.21796e-05	2.262
SLC26A5	NM_198999	0.000443131	-4.34926	6.2716e-05	-5.8735	0.000324315	-5.00066
SLC38A6	NR_033344	0.00105651	-2.12898	3.855e-05	-2.8374	0.00290735	-2.03217
DBN1	NM_004395	0.00245589	1.73326	7.89083e-05	2.20058	6.3626e-05	2.34602
APAF1	NM_013229	0.00446306	2.03796	0.00226855	2.17732	1.52234e-05	3.84718
ABLIM2	NM_001130083	0.000423519	-3.82188	5.27034e-06	-7.15705	0.000106554	-5.08109
HELB	NM_033647	0.0367566	1.19205	5.19109e-05	1.50079	0.000178329	1.46948
FLT3LG	NM_001459	0.00306878	1.75203	0.00570004	1.67398	3.95027e-05	2.54066
DRP2	NM_001939	0.0541953	-2.639	0.000518258	-7.18835	0.000100715	-11.6438
PTPRC	NM_002838	0.00336705	2.0439	0.00195163	2.15159	1.79545e-06	4.63667
HERC2P2	NR_002824	0.822363	-1.01991	0.157657	1.13583	3.11679e-05	1.64551
SLC35A4	NM_080670	8.9536e-06	-2.73793	0.02761	-1.49242	0.000545388	-2.09287
GAPDHS	NM_014364	0.156791	1.17221	0.000786014	1.53711	9.51044e-05	1.75491
INO80C	BC048989	0.0130204	-1.60422	0.076135	-1.38208	5.53001e-05	-2.57207
DSCC1	NM_024094	0.463849	1.03763	0.120529	1.08364	4.35264e-05	1.31821
DNAH7	NM_018897	0.00121104	-3.16328	8.55372e-05	-4.50654	0.000156286	-4.5295
PION	NM_017439	0.00448564	-2.30135	0.00845177	-2.13798	6.1739e-06	-5.44599
LRCH3	AK293745	1.7699e-05	-2.4536	0.00039186	-1.97018	0.000153821	-2.19967
PPP4R1L	AK299330	7.5546e-05	2.61568	0.000585512	2.19957	5.47785e-05	2.85535
SLC39A13	NM_001128225	0.00146395	1.48119	0.000147669	1.64767	3.64753e-05	1.82213
ATF6	NM_007348	7.78784e-05	-2.56836	0.00113982	-2.05541	0.00163836	-2.08008
ZNF571	ENST00000328550	0.00434258	1.9039	0.0409094	1.54712	7.43518e-06	3.61427
NBEA	NM_015678	0.0090232	-2.52887	0.00423977	-2.81818	0.000110595	-5.16659
RPRD1A	NM_018170	0.00351428	-3.10603	0.00389807	-3.0578	1.25238e-05	-8.24185
PKM2	NM_002654	0.0791523	-1.18133	0.0592512	1.1975	0.00460233	1.35785
PLK4	NM_014264	0.0712615	-1.9204	0.000180077	-4.8715	0.000121425	-5.71307
TMEM22	NM_025246	0.575924	-1.20387	0.194576	-1.55014	7.43977e-06	-8.20995
CAPN13	NM_144575	0.000927511	-1.66342	2.35229e-05	-2.05735	0.00688084	-1.5184
ATL2	NM_022374	0.0219903	-2.08235	0.00607415	-2.47829	1.2587e-05	-6.18329
MUTYH	NM_001048171	2.70739e-05	-1.74155	9.41056e-06	-1.83005	0.000137788	-1.66505
DENND4C	NM_017925	0.0394116	-2.53954	0.0703282	-2.2432	7.61056e-06	-15.1223
SMYD2	NM_020197	0.519619	1.14576	0.847614	1.04123	3.30232e-05	-3.27765
CABP4	ENST00000438189	0.00898876	1.22536	6.63062e-05	1.42609	0.00654441	1.25382
CCAR1	NM_018237	0.00255848	-2.20016	0.000316186	-2.70981	4.56407e-05	-3.5431
ZFC3H1	NM_144982	0.297575	1.31007	0.000240444	3.1172	8.66391e-05	3.76988
POLE4	NM_019896	0.838501	1.02527	0.0705869	1.2603	9.23783e-05	1.88115
WASH1	NM_182905	0.00496469	-1.46486	0.000727612	-1.62156	4.07976e-06	-2.25387
HSPC159	NM_014181	0.000684106	-1.48934	0.000176376	-1.57923	4.11786e-05	-1.73773
RGNEF	NM_001080479	5.09785e-05	-3.18657	5.03171e-05	-3.19076	0.000821602	-2.55584
HAGHL	NM_207112	0.75467	-1.02845	0.0123221	1.27723	4.74667e-05	1.63407
AKAP13	NM_006738	0.000605928	-5.83139	0.0086738	-3.51626	4.28912e-05	-11.0888
FAM96B	NR_024525	0.000562306	-1.35507	0.00224936	-1.29589	9.1264e-06	-1.59519
GTF3A	NM_002097	0.0630995	1.16497	0.00437511	1.28415	5.79105e-06	1.66415
PIK3C2G	NM_004570	0.459124	-1.27328	0.366094	-1.34452	1.98462e-05	-6.74853
HSF2	NM_004506	0.0456315	-2.08347	0.00996677	-2.67053	7.35527e-06	-9.19038
C20orf144	DQ080434	0.00109438	1.8213	0.000187348	2.05526	4.07764e-05	2.40358
KIAA0146	AK297681	0.844419	-1.04656	0.831798	1.0505	3.56319e-05	-3.67342
ZFYVE21	ENST00000216602	1.60015e-05	-3.09016	0.000102678	-2.61689	3.25333e-05	-3.09107
ESD	NM_001984	0.00346094	-1.44873	0.00154541	-1.50704	0.000546942	-1.63008
ZC3H14	NM_024824	0.0840062	1.26241	0.00962523	1.44459	4.01853e-05	2.05318
SLC7A6	NM_003983	1.2116e-05	3.56003	5.44794e-05	3.06587	0.000177577	2.90683
NDUFS1	NM_005006	0.702684	1.10489	0.650887	1.12564	5.40842e-05	-4.10578
LYRM2	NR_028493	0.00430198	-2.72811	0.000435075	-3.72662	4.24882e-05	-5.6692
STX17	NM_017919	0.560557	1.09991	0.000223933	2.07464	4.00563e-05	2.47236
HFM1	NM_001017975	0.060219	1.29825	0.225331	1.17787	1.77055e-05	2.19771
RAB9B	NM_016370	0.73	1.04772	0.00415852	1.54234	2.61333e-05	2.17471
ELOVL2	NM_017770	1.34677e-05	2.00749	0.000225916	1.72301	5.47067e-05	1.9299
BPIL2	NM_174932	0.106165	-1.31136	0.179586	-1.24941	0.000754713	-1.97212
SAR1B	NM_001033503	1.50043e-05	2.13464	0.000355572	1.76988	3.35517e-05	2.12251
BRE	NM_004899	0.0426762	-1.47443	0.00405265	-1.79309	8.15651e-06	-3.14548
MPZL1	NM_003953	0.00421062	1.37067	0.000320614	1.52971	1.57829e-05	1.80437
UBC	NM_021009	0.124408	-1.1909	0.301987	-1.12221	6.3343e-06	-2.03528
RARA	NM_000964	0.000666168	-1.79422	0.312783	-1.16097	2.63783e-05	-2.31546
HFE	NM_000410	0.000107432	2.42669	7.44373e-05	2.50029	0.140371	1.34631
TAB3	NM_152787	0.00506205	-2.58149	0.000877738	-3.25288	0.000220311	-4.23637
ZNF138	NR_027660	0.00366797	-1.8518	0.000456128	-2.19572	2.61516e-06	-3.67242
MTOR	NM_004958	0.000222464	-2.79665	5.14911e-05	-3.24177	0.00384113	-2.20395
SAMM50	NM_015380	0.000329657	-2.15211	8.76223e-05	-2.38539	4.8666e-05	-2.64131
MGEA5	NM_012215	0.356149	-1.26173	0.63504	-1.1259	1.36209e-05	-4.54259
NSD1	NM_172349	0.00275118	-3.0462	0.00124999	-3.4083	5.31229e-05	-5.93016
MLF1	NM_022443	0.19123	1.13578	0.00164422	1.41106	5.8251e-05	1.66883
CACNA1E	NM_000721	0.0115323	-2.81922	0.649848	-1.1865	2.24688e-05	-8.94884
OXSR1	NM_005109	0.0109977	-1.8369	0.152861	-1.37906	1.72611e-05	-3.68275
HTR3B	NM_006028	0.00173203	1.61098	0.000935904	1.66889	0.000208817	1.88635
GRAMD1B	NM_020716	0.0431699	1.57929	0.000426851	2.45383	1.36278e-05	3.66358
PHKA1	NM_002637	0.431686	-1.21492	0.00538882	-2.14029	0.000208825	-3.23742
TRIM26	NM_003449	0.00571135	1.6488	0.00151084	1.81216	0.000105452	2.29345
ETNK1	NM_018638	0.00441535	-1.86858	0.0424844	-1.52354	9.51935e-06	-3.40905
IL17RA	NM_014339	0.812624	-1.06441	0.18594	1.42819	0.00014012	-3.69776
TTL	NM_153712	0.000118379	1.90447	0.000331178	1.79226	1.00199e-05	2.32297
EPS15L1	NM_021235	0.0404812	-1.9873	0.195188	-1.52104	4.13662e-06	-8.24888
PTPN13	NM_080683	0.0076187	-1.98621	0.00718552	-1.99832	2.03342e-05	-3.93687
MAP4K2	NM_004579	0.313891	1.15695	0.0542746	1.33521	5.27126e-06	2.54628
TAF6	NM_005641	0.514804	1.09031	0.527295	1.0875	0.00130645	1.68258
RNY4	NR_004393	0.0082395	1.24613	0.00540555	1.2639	4.46448e-05	1.51629
TFEC	NM_012252	0.0342744	1.39785	0.00406723	1.6154	1.29527e-05	2.47889
KSR1	NM_014238	0.748204	-1.05722	0.965794	1.00745	2.26907e-05	-2.74297
KCTD15	NM_024076	0.000182569	-1.76991	4.03933e-05	-1.92353	2.76266e-05	-2.04723
SAMD11	NM_152486	0.107981	-1.34856	3.31318e-05	-2.60243	4.13043e-05	-2.70639
COPB2	NM_004766	0.0141866	-1.64107	0.0046014	-1.80226	0.00019404	-2.4491
C15orf38	NM_182616	0.271569	1.16203	0.00160908	1.628	1.01808e-05	2.3063
QARS	NM_005051	0.0132333	-1.59196	0.0001619	-2.21884	0.000112175	-2.39825
FLJ44606	NM_001164479	0.00102838	-1.97486	0.00053578	-2.0765	4.96837e-05	-2.64237
FCRL5	NM_031281	0.0129561	-2.47406	0.000167646	-4.67428	5.1567e-05	-6.17303
MRPL20	NM_017971	0.00171175	-1.76214	0.000439682	-1.93289	2.05309e-05	-2.52161
EFCAB3	NM_001144933	0.0881832	-1.2546	8.9538e-06	-2.13252	0.000277995	-1.81284
HTR3C	NM_130770	0.064688	1.26134	0.0232684	1.3393	7.78556e-06	2.1423
SEC14L2	NM_012429	0.524408	1.10311	0.000405819	1.91058	2.35325e-05	2.43771
CREBBP	NM_004380	0.00846023	-2.23894	0.00071807	-3.02074	1.65509e-05	-5.27659
RAB26	NM_014353	0.0098757	-1.84985	0.000173542	-2.71373	1.19346e-05	-3.80058
PDIA3	NM_005313	0.00290525	-1.71606	0.0110868	-1.56044	5.55313e-06	-2.84237
TRPC1	NM_003304	0.463452	1.12216	0.010544	-1.54796	0.000182916	-2.13039
NRK	NM_198465	0.0185522	1.74136	0.0169729	1.75708	8.58034e-06	3.9582
UBA6	NM_018227	0.00105092	1.4533	0.000407427	1.51289	1.05153e-05	1.8376
B4GALT3	NM_003779	0.0106158	-1.8171	0.0147292	-1.7602	6.11097e-06	-3.9832
PLAGL1	BX537397	0.0688441	-1.48597	0.00020126	-2.56505	1.60301e-05	-3.4829
GAD1	NM_000817	0.00849043	1.95483	0.000404618	2.65722	3.03665e-05	3.72992
DOCK10	NM_014689	0.00974785	1.66586	0.00195765	1.8919	3.91718e-05	2.72457
SLC26A7	NM_052832	0.00019393	2.87562	2.37525e-05	3.57119	2.53284e-05	3.83028
WDFY1	NM_020830	0.00114202	-2.35805	7.89766e-05	-3.07082	0.000154585	-3.06132
GAR1	NM_018983	0.00037132	-1.85948	0.000804465	-1.77114	1.00176e-05	-2.47559
PHF2	NM_005392	0.000943504	-6.10149	0.00928807	-3.81622	1.12376e-05	-18.0426
C3orf43	NM_001077657	0.0098025	-1.75185	0.000219626	-2.43165	0.000174427	-2.62103
CYTSB	NM_001033554	0.0025236	-1.80697	8.53505e-05	-2.3289	0.000417248	-2.15974
HINT1	NM_005340	0.00203684	-2.77079	0.00630357	-2.40136	2.34074e-05	-5.37169
CCDC57	AK074059	0.0248015	1.22129	0.129355	1.13888	6.53992e-06	1.70752
TLN1	NM_006289	0.00424697	1.50277	0.000109959	1.83883	0.00011313	1.90483
FAM190A	NM_207491	0.00466748	1.45757	0.0673804	1.2562	9.05276e-05	1.85208
CYTH1	NM_004762	0.000428608	1.40775	0.000954425	1.36862	1.2909e-05	1.64387
C4A	NM_007293	5.37337e-05	-5.4303	0.00280369	-3.06918	3.42066e-05	-6.45988
TMUB1	NM_001136044	0.437438	-1.14242	0.0256012	-1.50164	1.22821e-05	-2.83507
SSFA2	NM_001130445	0.000665662	-3.02849	0.00194165	-2.66464	4.45955e-05	-4.5821
FABP5	NM_001444	0.000924464	-2.32717	0.205758	-1.32639	0.00433066	-2.09677
SLC4A5	NM_021196	0.000232048	3.54292	0.274963	1.36929	0.127765	-1.60363
KISS1	NM_002256	0.00495524	1.16205	8.76442e-06	1.32858	0.00118767	1.21033
PHC3	NM_024947	7.65715e-05	-3.73114	0.000113581	-3.56261	0.000117364	-3.83244
CCT8	NM_006585	0.00179988	-3.015	0.00020245	-4.03668	0.000114639	-4.76576
NOC3L	NM_022451	0.596002	1.09591	0.000537135	2.02555	5.53373e-05	2.53483
TRIM66	NM_014818	0.000200497	-5.73391	0.0105996	-2.94082	1.96553e-05	-9.72382
MAP3K3	NM_203351	0.000662502	2.45102	0.000887254	2.38283	4.71742e-05	3.40399
IREB2	NM_004136	0.0126974	-1.91739	0.145173	1.43253	0.00153252	2.5284
ZNF395	NM_018660	0.00410241	1.33309	0.148065	1.14213	0.00133206	1.42091
ECE1	NM_001113347	0.00058651	2.93016	0.00526831	2.2765	3.01594e-05	4.50955
LYRM4	NM_020408	0.000161015	3.0398	0.000231869	2.92576	4.27244e-05	3.7762
EIF3E	NM_001568	0.00201639	-2.04761	0.0689292	-1.47171	0.000307085	-2.5486
BPTF	NM_182641	0.00170177	-4.80043	2.26848e-05	-10.9476	0.000277892	-7.58371
SNX22	BC019655	0.830964	1.04868	0.049065	-1.58685	1.60514e-05	-3.7976
COL4A3BP	NM_005713	0.561919	1.20004	0.852983	1.05974	6.93126e-05	-5.25056
PHF3	NM_015153	0.000479381	1.6308	0.000277234	1.67706	0.000235435	1.74592
ATP11B	NM_014616	0.0627828	-1.84794	0.0259965	-2.11737	2.36918e-05	-6.22394
MAVS	NM_020746	0.00102901	-2.08174	2.23339e-05	-2.87532	0.00022417	-2.48932
HIST2H2BF	NM_001024599	0.0282303	-1.55371	0.188117	-1.28827	1.92742e-05	-3.03623
HEXA	NM_000520	0.000562709	-1.93779	8.19758e-05	-2.22045	0.000558103	-2.01837
LRIG3	NM_001136051	0.000496948	-1.90656	0.00406273	-1.6538	3.31053e-06	-2.88092
FAM72A	BC146978	0.0093278	-1.57209	0.067317	-1.35456	1.92351e-05	-2.55072
CYP11B2	NM_000498	0.000568203	-2.28047	8.36744e-05	-2.69999	4.84698e-05	-3.02065
CTSL2	NM_001333	0.0810665	-1.69222	0.0736327	-1.71702	9.72984e-05	-4.42285
CASP14	NM_012114	0.00616512	-1.71157	0.0105971	-1.63981	1.6324e-05	-2.88277
EMR1	NM_001974	0.237592	1.11909	0.0439735	1.22027	2.51089e-05	1.71673
C21orf67	NR_027128	0.00164433	-1.91	0.000439121	-2.11536	0.000440921	-2.21297
ANKRD62	BX648696	0.0400766	1.27053	0.0022182	1.46806	6.61187e-05	1.79627
PAPOLA	NM_032632	0.00381135	-3.13416	0.0264153	-2.30391	1.03058e-05	-8.87103
BPNT1	NM_006085	6.01121e-06	-3.21111	0.00770717	-1.75328	0.000989761	-2.17533
APBB1IP	NM_019043	0.000629927	2.13613	4.41893e-05	2.65904	0.000302226	2.38337
SLC6A8	NM_005629	0.00378279	-2.18011	0.000316386	-2.82053	3.82266e-05	-3.80401
SQLE	NM_003129	0.00157116	-3.05625	0.000629487	-3.45091	4.81711e-05	-5.36617
ZBTB49	NM_145291	0.000487536	2.56545	0.010847	1.88461	0.0139965	1.90448
FAM21A	NM_001005751	0.00154231	1.40036	0.00102817	1.42323	3.42448e-06	1.86772
EDEM1	NM_014674	0.0032701	-5.35775	0.0020902	-5.91283	2.80976e-05	-18.1113
POGZ	NM_015100	0.00155876	1.321	0.00239848	1.30225	2.33236e-05	1.56007
HYOU1	NM_006389	0.00084213	-2.82837	0.000509792	-2.99646	0.000515387	-3.19846
AVPR1A	NM_000706	0.0120215	1.20299	0.00649918	1.22558	1.11118e-05	1.51667
NPHP4	NM_015102	0.622689	-1.16018	0.0266471	-2.04165	1.19702e-05	-6.34646
CD163	NM_004244	0.00635705	1.84871	8.4768e-05	2.70825	0.000204796	2.64702
MICALL1	NM_033386	0.532944	-1.22455	0.804228	-1.08348	1.82023e-05	-6.80955
PYCRL	NM_023078	0.256364	-1.53579	0.000705813	-4.39146	1.45857e-05	-9.43931
WTAP	NM_004906	0.0133615	1.3136	0.00037622	1.53902	2.28619e-05	1.80443
PKP3	NM_007183	0.00838511	-2.1147	0.0001256	-3.39138	0.00200304	-2.62889
RECK	NM_021111	0.00721334	1.78958	0.00248055	1.96192	0.000199091	2.56496
FUBP3	NM_003934	0.0287282	1.37192	0.00014875	1.87906	6.82201e-06	2.38387
SAE1	NR_027280	2.27636e-05	-4.44976	0.0688739	-1.6772	0.0031522	-2.61428
DNAH1	NM_015512	0.00050637	-3.61063	0.000367565	-3.76983	0.000317295	-4.17273
G6PD	NM_000402	0.00431631	-2.07862	8.6546e-05	-3.06742	0.00020413	-2.99669
GLB1L	NM_024506	0.00440878	-1.72429	0.000922179	-1.9368	8.70587e-06	-2.93317
GOLGA7	NM_016099	0.00173273	-1.51402	0.00919417	-1.39116	5.95685e-05	-1.85808
FYN	NM_002037	0.010011	1.67594	0.000538454	2.11695	2.10387e-05	2.92386
ISCA2	NM_194279	0.000435516	1.77399	0.000121466	1.91413	8.21328e-05	2.0414
PALMD	NM_017734	0.0705608	-2.11919	0.0541528	-2.23587	1.34224e-05	-11.2063
ITGA4	ENST00000339307	0.476897	1.09012	0.0449314	1.29082	3.12019e-05	1.98165
ADAMTS7	NM_014272	0.0198845	1.29134	9.1809e-05	1.64278	2.3324e-05	1.80882
VRK2	NM_006296	0.0104084	1.53253	8.80803e-05	2.10442	5.96372e-06	2.68226
NCKAP1L	NM_005337	0.18	-1.39	0.0041	-2.16	0.0003	-3.04
ITSN2	NM_006277	0.000221904	1.48192	0.000134047	1.51081	6.84015e-06	1.75539
CPNE7	NM_153636	0.436874	-1.10265	0.0348268	1.32267	0.000145189	1.85422
MINA	NM_001042533	0.000491861	-3.35561	5.23085e-05	-4.47083	7.81892e-05	-4.63241
TUBB2A	NM_001069	2.71447e-05	-3.55565	0.00262891	-2.22503	0.481496	-1.19254
MCTP1	NM_024717	0.00999999	-1.79709	0.00481276	-1.92273	0.00838808	-1.89479
NVL	NM_002533	0.0303792	-1.54626	0.314033	-1.21247	4.80138e-05	-2.80888
ATRNL1	NM_207303	0.183056	-1.24107	0.140402	-1.27185	1.25821e-05	-2.63385
CARD9	NM_052813	0.896547	-1.02772	0.000210922	2.5796	0.000134285	2.85512
EIF3G	NM_003755	0.0274537	1.40158	0.000773731	1.75906	2.99074e-05	2.26115
RBM5	NM_005778	7.22728e-05	-5.61578	0.00371637	-3.09945	8.79437e-06	-8.85744
CASP7	NM_001227	0.000891645	2.00484	0.000668873	2.04996	2.73979e-05	2.79599
NOMO1	NM_014287	0.0142702	-1.44555	0.551488	1.08635	0.000575003	1.81812
ITPR2	NM_002223	0.000578211	1.51396	0.000581386	1.51359	0.0611496	1.23655
CLN6	NM_017882	0.00640376	-1.89177	0.00474798	-1.94527	3.13634e-05	-3.30903
ENPP1	NM_006208	0.00357066	2.53342	0.00163702	2.78915	3.80365e-05	4.86432
NRAP	NM_006175	0.0239251	-2.56925	0.000104041	-6.52762	8.57981e-05	-7.57569
C8orf40	NM_001135674	0.000840573	-2.03408	0.00018468	-2.29197	1.8395e-05	-2.93761
CGRRF1	NM_006568	0.0931921	1.27111	4.29436e-05	2.04673	0.000401333	1.8526
SMPDL3A	NM_006714	0.0545006	-1.3469	0.0228891	-1.43297	1.26768e-05	-2.45937
MIA3	NM_198551	0.0072983	1.97495	0.0255309	1.73156	0.00536507	2.12774
DYSF	NM_001130987	0.184601	1.21773	0.0225543	1.42648	8.12554e-06	2.50359
AHI1	NM_001134831	0.0280076	-2.84709	0.000594637	-6.09908	5.49704e-05	-11.1329
TNMD	NM_022144	0.500336	1.12552	0.0770482	1.37951	7.84689e-06	3.02472
NPEPPS	NM_006310	0.956323	-1.01442	0.788634	1.07264	2.71788e-05	-4.48488
FGD2	NM_173558	0.246086	1.32647	0.0964383	1.51111	1.22436e-05	4.33112
RBBP6	NM_006910	0.000805671	-4.72213	0.000367456	-5.40058	0.000398756	-5.89414
ATL3	ENST00000398868	0.0114067	-1.25006	0.055703	-1.17636	5.03008e-06	-1.69966
PPP1R12C	NM_017607	0.899159	1.01457	0.000795091	1.56618	7.44379e-05	1.8235
GPT2	NM_133443	0.00048065	-2.51113	3.64122e-05	-3.22899	2.27931e-05	-3.64382
HNRNPM	NM_005968	0.00530616	-2.83052	0.000254703	-4.40247	0.000118101	-5.42675
SLC6A12	NM_003044	0.0509089	1.72372	0.0311088	1.83725	1.49153e-05	4.93812
FNTA	NM_002027	0.0107544	1.45604	0.00170033	1.62431	3.61815e-06	2.47624
IL21R	NM_021798	0.198976	-1.18177	0.136492	-1.21544	0.00114103	1.66394
HSDL2	NM_032303	0.000939686	-4.61041	0.00056164	-5.03487	0.000296566	-6.23763
ATG2A	NM_015104	0.389036	-1.32512	0.641086	1.16332	3.13177e-05	-6.27202
MAGEB1	NM_002363	0.029949	1.326	0.112435	1.22158	8.54513e-06	2.15601
NINL	NM_025176	0.00191272	-2.30941	8.96699e-05	-3.15908	0.000171591	-3.15466
COPB1	NM_016451	0.000364531	-3.63508	2.2011e-05	-5.28941	2.27589e-05	-5.8234
SH3KBP1	NM_031892	0.0733263	-1.93652	0.104342	-1.8125	1.00509e-05	-9.0172
AGRN	NM_198576	0.00716388	-1.78979	1.97518e-05	-2.96962	5.82328e-05	-2.86758
SSNA1	NM_003731	0.0192136	1.63285	0.000346728	2.30072	5.471e-05	2.85918
SERPINB5	NM_002639	0.00672079	-2.13393	0.00334012	-2.30652	2.20727e-05	-4.37316
GALNT1	NM_020474	0.00227707	-2.99079	0.0323924	-2.05026	7.95313e-05	-5.20395
MYO1F	NM_012335	0.013538	2.04406	0.00540977	2.28053	2.47913e-05	4.66524
C3orf15	NM_033364	0.708057	-1.04007	0.0724565	1.21719	5.66798e-05	1.75895
FCGR2A	NM_001136219	0.00150583	2.50034	0.0666053	1.61842	9.13168e-06	4.81843
ARL5A	NM_012097	0.00300298	-2.82481	0.00752477	-2.49226	8.54322e-05	-4.99888
NCAM2	NM_004540	0.0192977	2.14912	0.00623665	2.50979	0.000564461	3.71436
SFTPC	NM_003018	0.00054995	-1.79211	0.00133301	-1.69694	0.000114257	-2.05898
AATF	NM_012138	0.00274602	1.40797	0.000471254	1.52052	3.44043e-06	1.97657
TP63	NM_003722	0.000468451	-2.20319	0.00987078	-1.7112	8.67956e-06	-3.30575
IKZF1	NM_006060	0.0273645	1.54499	0.00820617	1.71102	3.46044e-06	3.47725
PPP3CB	NM_001142353	0.000113201	-4.79894	0.000354879	-4.07499	5.35933e-05	-5.92178
[truncated: 14,544 more rows]

## Sheet: Sheet3
Quantitative Real-Time PCR mRNA expression
Gene	p-value(FLG +/+ vs HC)	Ratio(FLG +/+ vs HC)	p-value(FLG +/- vs HC)	Ratio(FLG +/- vs HC)	p-value(FLG -/- vs HC)	Ratio(FLG -/- vs HC)
FLG	0.043	0.575	0.001	0.376	0.001	0.086
STAT2	0.595	1.075	0.001	1.813	0.013	1.41
TLR2	0.113	1.913	0.212	1.785	0.265	1.73
ITGA3	0.524	0.913	0.053	1.267	0.289	1.158
LAMB3	0.011	0.705	0.246	0.814	0.103	0.796
CTNAA1	0.003	0.793	0.087	0.823	0.001	0.693
ITGAE	0.612	0.593	0.486	0.487	0.263	2.644
JAM2	0.618	0.861	0.172	0.702	0.001	0.432
PTK2B	0.344	0.828	0.116	1.22	0.378	1.179
CD28	0.007	1.844	0.122	1.548	0.001	2.006
WAS	0.308	1.191	0.449	1.152	0.337	0.861
