# Supplementary material for: Filaggrin Genotype Determines Functional and Molecular Alterations in Skin of Patients with Atopic Dermatitis and Ichthyosis Vulgaris
Source: PLoS One. 2011 Dec 2;6(12):e28254. doi: 10.1371/journal.pone.0028254 (PMC3229525; doi:10.1371/journal.pone.0028254)
Supplement: Table S4 — Quantitative Real-Time PCR mRNA expression depending on FLG genotype. Selected genes with corresponding p-values and ratio of up- or down regulation in patient groups depending on FLG genotype compared to a healthy control group. (XLS) [file pone.0028254.s004.xls]

## Sheet: Sheet1
Quantitative Real-Time PCR mRNA expression
Gene	FLG +/+ vs HC		FLG +/- vs HC		FLG -/- vs HC
	Ratio	p-value	Ratio	p-value	Ratio	p-value
FLG	0.575	0.043	0.376	0.001	0.086	0.001
STAT2	1.075	0.595	1.813	0.001	1.41	0.013
TLR2	1.913	0.113	1.785	0.212	1.73	0.265
ITGA3	0.913	0.524	1.267	0.053	1.158	0.289
LAMB3	0.705	0.011	0.814	0.246	0.796	0.103
CTNAA1	0.793	0.003	0.823	0.087	0.693	0.001
ITGAE	0.593	0.612	0.487	0.486	2.644	0.263
JAM2	0.861	0.618	0.702	0.172	0.432	0.001
PTK2B	0.828	0.344	1.22	0.116	1.179	0.378
CD28	1.844	0.007	1.548	0.122	2.006	0.001
WAS	1.191	0.308	1.152	0.449	0.861	0.337
